# Supplementary material for: Reversible and controllable reduction in friction of atomically thin two-dimensional materials through high-stress pre-rubbing
Source: Nat Commun. 2024 Nov 15;15:9897. doi: 10.1038/s41467-024-54363-2 (PMC11568223; doi:10.1038/s41467-024-54363-2)
Supplement: Supplementary file 3 — Supplementary Data 1 [file 41467_2024_54363_MOESM3_ESM.txt]

0.vasp   This document contains multiple structures, please note to separate them                                                                                   
 1.000
    7.20660000000000    0.00000000000000    0.00000000000000
    0.65567500000000    6.76329200000000    0.00000000000000
    0.00000000000000    0.00000000000000   40.00000000000000
   Si   O    H    C 
   17   40   15   18
DIRECT
    0.5071680000000000    0.4917860000000000    0.2074030000000000     Si1
    0.0072950000000000    0.9926590000000000    0.2077310000000000     Si2
    0.7478399999999999    0.2599600000000000    0.0725300000000000     Si3
    0.2478500000000000    0.7597600000000000    0.0725100000000000     Si4
    0.5043900000000000    0.0053600000000000    0.1162500000000000     Si5
    0.0039900000000000    0.5055200000000000    0.1162300000000000     Si6
    0.2532390000000000    0.2540190000000000    0.1644780000000000     Si7
    0.7537779999999999    0.7539260000000000    0.1645990000000000     Si8
    0.3660920000000000    0.5118610000000000    0.4485500000000000     Si9
    0.8723540000000000    0.0191340000000000    0.4499100000000000    Si10
    0.6218190000000000    0.2625600000000000    0.5846600000000000    Si11
    0.1218290000000000    0.7625600000000000    0.5846700000000000    Si12
    0.3778890000000000    0.0061500000000000    0.5407900000000000    Si13
    0.8778890000000000    0.5061500000000000    0.5407900000000000    Si14
    0.1290200000000000    0.2521000000000000    0.4931600000000000    Si15
    0.6257730000000000    0.7595700000000000    0.4919800000000000    Si16
    0.3449030000000000    0.5172340000000000    0.3885600000000000    Si17
    0.1821090000000000    0.0721500000000000    0.1866040000000000      O1
    0.6826730000000000    0.5703580000000000    0.1863300000000000      O2
    0.8221000000000001    0.9368950000000000    0.1868940000000000      O3
    0.3213580000000000    0.4378850000000000    0.1865810000000000      O4
    0.4243550000000000    0.6813920000000000    0.2311340000000000      O5
    0.9247040000000000    0.1823010000000000    0.2315130000000000      O6
    0.4305900000000000    0.6709500000000000    0.0497000000000000      O7
    0.9310000000000000    0.1715900000000000    0.0497900000000000      O8
    0.5726010000000000    0.3005480000000000    0.2299520000000000      O9
    0.0728820000000000    0.8016210000000000    0.2303480000000000     O10
    0.5878100000000001    0.3273300000000000    0.0457400000000000     O11
    0.0878300000000000    0.8279900000000000    0.0457700000000000     O12
    0.3274900000000000    0.9364800000000000    0.0948600000000000     O13
    0.8267400000000000    0.4373000000000000    0.0948400000000000     O14
    0.6795900000000000    0.0769900000000000    0.0946400000000000     O15
    0.1792500000000000    0.5769700000000000    0.0946200000000000     O16
    0.4310330000000000    0.1866490000000000    0.1407460000000000     O17
    0.9315140000000000    0.6868030000000001    0.1407990000000000     O18
    0.5790930000000000    0.8222090000000000    0.1402030000000000     O19
    0.0783990000000000    0.3216520000000000    0.1400790000000000     O20
    0.0598160000000000    0.0685510000000000    0.4716200000000000     O21
    0.5410469999999999    0.5887640000000000    0.4687100000000000     O22
    0.6953730000000000    0.9458980000000000    0.4713500000000000     O23
    0.1965090000000000    0.4367030000000000    0.4707600000000000     O24
    0.2862680000000000    0.6847760000000001    0.4197200000000000     O25
    0.7872240000000000    0.2281420000000000    0.4330800000000000     O26
    0.3060290000000000    0.6734800000000000    0.6071100000000000     O27
    0.8060290000000000    0.1734800000000000    0.6071100000000000     O28
    0.4228270000000000    0.3497160000000000    0.4177200000000000     O29
    0.9350260000000000    0.8436390000000000    0.4235400000000000     O30
    0.4646790000000000    0.3309600000000000    0.6119599999999999     O31
    0.9646790000000000    0.8309600000000000    0.6119599999999999     O32
    0.1999190000000000    0.9393700000000000    0.5621300000000000     O33
    0.6999190000000000    0.4393700000000000    0.5621300000000000     O34
    0.5511290000000000    0.0810900000000000    0.5625500000000000     O35
    0.0511290000000000    0.5810900000000000    0.5625400000000000     O36
    0.3108580000000000    0.1868480000000000    0.5158600000000000     O37
    0.8049650000000000    0.6777360000000000    0.5144000000000000     O38
    0.4555260000000000    0.8201250000000000    0.5178400000000000     O39
    0.9580590000000000    0.3185670000000000    0.5183200000000000     O40
    0.5133930000000000    0.7463280000000000    0.2444020000000000      H1
    0.0140470000000000    0.2649940000000000    0.2409500000000000      H2
    0.4491400000000000    0.7501400000000000    0.0300000000000000      H3
    0.9492500000000000    0.2504600000000000    0.0300400000000000      H4
    0.7083739999999999    0.2574770000000000    0.2318220000000000      H5
    0.2086740000000000    0.7584520000000000    0.2321230000000000      H6
    0.5194500000000000    0.4627200000000000    0.0470500000000000      H7
    0.0196600000000000    0.9634600000000000    0.0471300000000000      H8
    0.8734170000000000    0.3062500000000000    0.4216600000000000      H9
    0.3217890000000000    0.7496000000000000    0.6272799999999999     H10
    0.8217890000000000    0.2496000000000000    0.6272799999999999     H11
    0.0695410000000000    0.7977379999999999    0.4219500000000000     H12
    0.3946990000000000    0.4654400000000000    0.6102700000000000     H13
    0.8946990000000000    0.9654400000000000    0.6102700000000000     H14
    0.4989860000000000    0.5836700000000000    0.3665800000000000     H15
    0.9972800000000001    0.0076200000000000    0.3185500000000000      C1
    0.6643590000000000    0.0075450000000000    0.3149180000000000      C2
    0.3306650000000000    0.0077250000000000    0.3151400000000000      C3
    0.8866290000000000    0.6743730000000000    0.3160290000000000      C4
    0.5534010000000000    0.6744059999999999    0.3138180000000000      C5
    0.2195800000000000    0.6748120000000000    0.3163050000000000      C6
    0.7754450000000001    0.3404270000000000    0.3154390000000000      C7
    0.4424540000000000    0.3402650000000000    0.3143470000000000      C8
    0.1081700000000000    0.3403310000000000    0.3158890000000000      C9
    0.7038390000000000    0.7875810000000000    0.3146170000000000     C10
    0.3698170000000000    0.7878430000000000    0.3147530000000000     C11
    0.0364670000000000    0.7876850000000000    0.3175110000000000     C12
    0.5927650000000000    0.4532910000000000    0.3140330000000000     C13
    0.2591510000000000    0.4535900000000000    0.3157680000000000     C14
    0.9258010000000000    0.4538550000000000    0.3158330000000000     C15
    0.4813590000000000    0.1204790000000000    0.3143380000000000     C16
    0.1475890000000000    0.1206480000000000    0.3166310000000000     C17
    0.8144900000000000    0.1206820000000000    0.3166620000000000     C18


0.05vasp                                                                                     
 1.000
    7.20660000000000    0.00000000000000    0.00000000000000
    0.65567500000000    6.76329200000000    0.00000000000000
    0.00000000000000    0.00000000000000   40.00000000000000
   Si   O    H    C 
   17   40   15   18
DIRECT
    0.5071790000000000    0.4917190000000000    0.2073260000000000     Si1
    0.0074290000000000    0.9927820000000001    0.2076300000000000     Si2
    0.7478399999999999    0.2599600000000000    0.0725300000000000     Si3
    0.2478500000000000    0.7597600000000000    0.0725100000000000     Si4
    0.5043900000000000    0.0053600000000000    0.1162500000000000     Si5
    0.0039900000000000    0.5055200000000000    0.1162300000000000     Si6
    0.2533110000000000    0.2538720000000000    0.1644260000000000     Si7
    0.7537850000000000    0.7539330000000000    0.1645810000000000     Si8
    0.3661750000000000    0.5115769999999999    0.4473000000000000     Si9
    0.8725160000000000    0.0191810000000000    0.4486600000000000    Si10
    0.6218190000000000    0.2625600000000000    0.5834100000000000    Si11
    0.1218290000000000    0.7625600000000000    0.5834200000000000    Si12
    0.3778890000000000    0.0061500000000000    0.5395400000000000    Si13
    0.8778890000000000    0.5061500000000000    0.5395400000000000    Si14
    0.1291140000000000    0.2520060000000000    0.4919100000000000    Si15
    0.6257239999999999    0.7594510000000000    0.4907300000000000    Si16
    0.3449220000000000    0.5168000000000000    0.3873100000000000    Si17
    0.1823760000000000    0.0714650000000000    0.1864340000000000      O1
    0.6827600000000000    0.5702140000000000    0.1862760000000000      O2
    0.8220430000000000    0.9369490000000000    0.1868660000000000      O3
    0.3212540000000000    0.4376950000000000    0.1865570000000000      O4
    0.4242810000000000    0.6814240000000000    0.2310140000000000      O5
    0.9251130000000000    0.1830170000000000    0.2312980000000000      O6
    0.4305900000000000    0.6709500000000000    0.0497000000000000      O7
    0.9310000000000000    0.1715900000000000    0.0497900000000000      O8
    0.5728569999999999    0.3005680000000000    0.2298820000000000      O9
    0.0729160000000000    0.8020260000000000    0.2303160000000000     O10
    0.5878100000000001    0.3273300000000000    0.0457400000000000     O11
    0.0878300000000000    0.8279900000000000    0.0457700000000000     O12
    0.3274900000000000    0.9364800000000000    0.0948600000000000     O13
    0.8267400000000000    0.4373000000000000    0.0948400000000000     O14
    0.6795900000000000    0.0769900000000000    0.0946400000000000     O15
    0.1792500000000000    0.5769700000000000    0.0946200000000000     O16
    0.4312220000000000    0.1868480000000000    0.1407100000000000     O17
    0.9315710000000000    0.6868410000000000    0.1407930000000000     O18
    0.5790459999999999    0.8221990000000000    0.1401990000000000     O19
    0.0783780000000000    0.3216040000000000    0.1400630000000000     O20
    0.0599460000000000    0.0684760000000000    0.4703700000000000     O21
    0.5410440000000000    0.5886130000000001    0.4674600000000000     O22
    0.6956090000000000    0.9456560000000001    0.4701000000000000     O23
    0.1966300000000000    0.4365050000000000    0.4695100000000000     O24
    0.2861440000000000    0.6843370000000000    0.4184700000000000     O25
    0.7872290000000000    0.2280910000000000    0.4318300000000000     O26
    0.3060290000000000    0.6734800000000000    0.6058600000000000     O27
    0.8060290000000000    0.1734800000000000    0.6058600000000000     O28
    0.4230250000000000    0.3493510000000000    0.4164700000000000     O29
    0.9352040000000000    0.8437000000000000    0.4222900000000000     O30
    0.4646790000000000    0.3309600000000000    0.6107100000000000     O31
    0.9646790000000000    0.8309600000000000    0.6107100000000000     O32
    0.1999190000000000    0.9393700000000000    0.5608800000000000     O33
    0.6999190000000000    0.4393700000000000    0.5608800000000000     O34
    0.5511290000000000    0.0810900000000000    0.5613000000000000     O35
    0.0511290000000000    0.5810900000000000    0.5612900000000000     O36
    0.3109920000000000    0.1868180000000000    0.5146100000000000     O37
    0.8048740000000000    0.6776200000000000    0.5131500000000000     O38
    0.4554330000000000    0.8200410000000000    0.5165900000000000     O39
    0.9580980000000000    0.3185640000000000    0.5170700000000000     O40
    0.5131070000000000    0.7452820000000000    0.2445050000000000      H1
    0.0145360000000000    0.2653910000000000    0.2408020000000000      H2
    0.4491400000000000    0.7501400000000000    0.0300000000000000      H3
    0.9492500000000000    0.2504600000000000    0.0300400000000000      H4
    0.7087000000000000    0.2577140000000000    0.2316950000000000      H5
    0.2086960000000000    0.7586250000000000    0.2320370000000000      H6
    0.5194500000000000    0.4627200000000000    0.0470500000000000      H7
    0.0196600000000000    0.9634600000000000    0.0471300000000000      H8
    0.8731970000000000    0.3064470000000000    0.4204100000000000      H9
    0.3217890000000000    0.7496000000000000    0.6260300000000000     H10
    0.8217890000000000    0.2496000000000000    0.6260300000000000     H11
    0.0696930000000000    0.7977440000000000    0.4207000000000000     H12
    0.3946990000000000    0.4654400000000000    0.6090200000000000     H13
    0.8946990000000000    0.9654400000000000    0.6090200000000000     H14
    0.4989430000000000    0.5833980000000000    0.3653300000000000     H15
    0.9972800000000001    0.0076200000000000    0.3173000000000000      C1
    0.6644550000000000    0.0075010000000000    0.3137000000000000      C2
    0.3307650000000000    0.0076630000000000    0.3139370000000000      C3
    0.8867860000000000    0.6743170000000001    0.3147530000000000      C4
    0.5535360000000000    0.6743330000000000    0.3126350000000000      C5
    0.2197280000000000    0.6747640000000000    0.3150880000000000      C6
    0.7755800000000000    0.3404240000000000    0.3142130000000000      C7
    0.4426430000000000    0.3402090000000000    0.3131470000000000      C8
    0.1083490000000000    0.3402910000000000    0.3146150000000000      C9
    0.7039580000000000    0.7875270000000000    0.3133860000000000     C10
    0.3699540000000000    0.7877900000000000    0.3135680000000000     C11
    0.0365540000000000    0.7876670000000000    0.3162510000000000     C12
    0.5929340000000000    0.4532410000000000    0.3128430000000000     C13
    0.2593650000000000    0.4535360000000000    0.3145350000000000     C14
    0.9259690000000000    0.4538080000000000    0.3145540000000000     C15
    0.4814720000000000    0.1204220000000000    0.3131340000000000     C16
    0.1476390000000000    0.1206050000000000    0.3154040000000000     C17
    0.8145570000000000    0.1206940000000000    0.3154280000000000     C18
	
0.1.vasp                                                                                     
 1.000
    7.20660000000000    0.00000000000000    0.00000000000000
    0.65567500000000    6.76329200000000    0.00000000000000
    0.00000000000000    0.00000000000000   40.00000000000000
   Si   O    H    C 
   17   40   15   18
DIRECT
    0.5071380000000000    0.4914550000000000    0.2071910000000000     Si1
    0.0073790000000000    0.9925130000000000    0.2075310000000000     Si2
    0.7478399999999999    0.2599600000000000    0.0725300000000000     Si3
    0.2478500000000000    0.7597600000000000    0.0725100000000000     Si4
    0.5043900000000000    0.0053600000000000    0.1162500000000000     Si5
    0.0039900000000000    0.5055200000000000    0.1162300000000000     Si6
    0.2531820000000000    0.2538170000000000    0.1643890000000000     Si7
    0.7537650000000000    0.7538430000000000    0.1645290000000000     Si8
    0.3660190000000000    0.5124350000000000    0.4460500000000000     Si9
    0.8728060000000000    0.0194130000000000    0.4474100000000000    Si10
    0.6218190000000000    0.2625600000000000    0.5821600000000000    Si11
    0.1218290000000000    0.7625600000000000    0.5821700000000000    Si12
    0.3778890000000000    0.0061500000000000    0.5382900000000000    Si13
    0.8778890000000000    0.5061500000000000    0.5382900000000000    Si14
    0.1293060000000000    0.2522840000000000    0.4906600000000000    Si15
    0.6258960000000000    0.7598000000000000    0.4894800000000000    Si16
    0.3450110000000000    0.5177890000000001    0.3860600000000000    Si17
    0.1824160000000000    0.0713030000000000    0.1863820000000000      O1
    0.6828830000000000    0.5700150000000000    0.1862020000000000      O2
    0.8217960000000000    0.9369540000000000    0.1868060000000000      O3
    0.3209150000000000    0.4379280000000000    0.1864670000000000      O4
    0.4245940000000000    0.6809920000000000    0.2309350000000000      O5
    0.9249920000000000    0.1825720000000000    0.2312120000000000      O6
    0.4305900000000000    0.6709500000000000    0.0497000000000000      O7
    0.9310000000000000    0.1715900000000000    0.0497900000000000      O8
    0.5726170000000000    0.2995160000000000    0.2295710000000000      O9
    0.0730290000000000    0.8013800000000000    0.2301140000000000     O10
    0.5878100000000001    0.3273300000000000    0.0457400000000000     O11
    0.0878300000000000    0.8279900000000000    0.0457700000000000     O12
    0.3274900000000000    0.9364800000000000    0.0948600000000000     O13
    0.8267400000000000    0.4373000000000000    0.0948400000000000     O14
    0.6795900000000000    0.0769900000000000    0.0946400000000000     O15
    0.1792500000000000    0.5769700000000000    0.0946200000000000     O16
    0.4312300000000000    0.1868580000000000    0.1407010000000000     O17
    0.9316759999999999    0.6869400000000000    0.1407710000000000     O18
    0.5789560000000000    0.8220610000000000    0.1401700000000000     O19
    0.0782240000000000    0.3214590000000000    0.1400340000000000     O20
    0.0602420000000000    0.0686930000000000    0.4691200000000000     O21
    0.5409990000000000    0.5891810000000000    0.4662100000000000     O22
    0.6959190000000000    0.9458950000000000    0.4688500000000000     O23
    0.1966370000000000    0.4369500000000000    0.4682600000000000     O24
    0.2862110000000000    0.6853620000000000    0.4172200000000000     O25
    0.7876069999999999    0.2283740000000000    0.4305800000000000     O26
    0.3060290000000000    0.6734800000000000    0.6046100000000000     O27
    0.8060290000000000    0.1734800000000000    0.6046100000000000     O28
    0.4228260000000000    0.3502430000000000    0.4152200000000000     O29
    0.9353720000000000    0.8439430000000000    0.4210400000000000     O30
    0.4646790000000000    0.3309600000000000    0.6094600000000000     O31
    0.9646790000000000    0.8309600000000000    0.6094600000000000     O32
    0.1999190000000000    0.9393700000000000    0.5596300000000000     O33
    0.6999190000000000    0.4393700000000000    0.5596300000000000     O34
    0.5511290000000000    0.0810900000000000    0.5600500000000000     O35
    0.0511290000000000    0.5810900000000000    0.5600400000000000     O36
    0.3111570000000000    0.1869090000000000    0.5133600000000000     O37
    0.8049230000000001    0.6777240000000000    0.5119000000000000     O38
    0.4556410000000000    0.8201950000000000    0.5153400000000000     O39
    0.9582300000000000    0.3186250000000000    0.5158199999999999     O40
    0.5139940000000000    0.7475930000000000    0.2438430000000000      H1
    0.0144030000000000    0.2639170000000000    0.2410050000000000      H2
    0.4491400000000000    0.7501400000000000    0.0300000000000000      H3
    0.9492500000000000    0.2504600000000000    0.0300400000000000      H4
    0.7084980000000000    0.2571500000000000    0.2315020000000000      H5
    0.2088390000000000    0.7582190000000000    0.2318510000000000      H6
    0.5194500000000000    0.4627200000000000    0.0470500000000000      H7
    0.0196600000000000    0.9634600000000000    0.0471300000000000      H8
    0.8736370000000000    0.3066450000000000    0.4191600000000000      H9
    0.3217890000000000    0.7496000000000000    0.6247800000000000     H10
    0.8217890000000000    0.2496000000000000    0.6247800000000000     H11
    0.0699000000000000    0.7980020000000000    0.4194500000000000     H12
    0.3946990000000000    0.4654400000000000    0.6077700000000000     H13
    0.8946990000000000    0.9654400000000000    0.6077700000000000     H14
    0.4990280000000000    0.5843530000000000    0.3640800000000000     H15
    0.9972800000000001    0.0076200000000000    0.3160500000000000      C1
    0.6643790000000001    0.0076060000000000    0.3125560000000000      C2
    0.3306800000000000    0.0077620000000000    0.3128330000000000      C3
    0.8866780000000000    0.6744370000000000    0.3135700000000000      C4
    0.5534060000000000    0.6744700000000000    0.3115500000000000      C5
    0.2196490000000000    0.6748570000000000    0.3139720000000000      C6
    0.7754840000000000    0.3404990000000000    0.3130420000000000      C7
    0.4425380000000000    0.3402940000000000    0.3120500000000000      C8
    0.1082360000000000    0.3403960000000000    0.3134490000000000      C9
    0.7038489999999999    0.7876410000000000    0.3122260000000000     C10
    0.3698500000000000    0.7879140000000000    0.3124960000000000     C11
    0.0364910000000000    0.7877330000000000    0.3150590000000000     C12
    0.5928240000000000    0.4533210000000000    0.3117340000000000     C13
    0.2592420000000000    0.4536380000000000    0.3134340000000000     C14
    0.9258770000000000    0.4539140000000000    0.3133650000000000     C15
    0.4813800000000000    0.1205490000000000    0.3120300000000000     C16
    0.1475860000000000    0.1206660000000000    0.3142160000000000     C17
    0.8145380000000000    0.1207260000000000    0.3142410000000000     C18

0.15.vasp                                                                                      
 1.000
    7.20660000000000    0.00000000000000    0.00000000000000
    0.65567500000000    6.76329200000000    0.00000000000000
    0.00000000000000    0.00000000000000   40.00000000000000
   Si   O    H    C 
   17   40   15   18
DIRECT
    0.5069220000000000    0.4909740000000000    0.2070320000000000     Si1
    0.0074470000000000    0.9923140000000000    0.2074850000000000     Si2
    0.7478399999999999    0.2599600000000000    0.0725300000000000     Si3
    0.2478500000000000    0.7597600000000000    0.0725100000000000     Si4
    0.5043900000000000    0.0053600000000000    0.1162500000000000     Si5
    0.0039900000000000    0.5055200000000000    0.1162300000000000     Si6
    0.2529570000000000    0.2536430000000000    0.1643430000000000     Si7
    0.7537720000000000    0.7537150000000000    0.1645050000000000     Si8
    0.3659710000000000    0.5121880000000000    0.4448000000000000     Si9
    0.8723130000000000    0.0192340000000000    0.4461600000000000    Si10
    0.6218190000000000    0.2625600000000000    0.5809100000000000    Si11
    0.1218290000000000    0.7625600000000000    0.5809200000000000    Si12
    0.3778890000000000    0.0061500000000000    0.5370400000000000    Si13
    0.8778890000000000    0.5061500000000000    0.5370400000000000    Si14
    0.1290540000000000    0.2521070000000000    0.4894100000000000    Si15
    0.6259230000000000    0.7594460000000000    0.4882300000000000    Si16
    0.3452700000000000    0.5177690000000000    0.3848100000000000    Si17
    0.1824690000000000    0.0709080000000000    0.1863100000000000      O1
    0.6828800000000000    0.5698120000000000    0.1861500000000000      O2
    0.8217190000000000    0.9367350000000000    0.1868070000000000      O3
    0.3203020000000000    0.4381240000000000    0.1863730000000000      O4
    0.4249520000000000    0.6802940000000000    0.2308740000000000      O5
    0.9247850000000000    0.1824790000000000    0.2311010000000000      O6
    0.4305900000000000    0.6709500000000000    0.0497000000000000      O7
    0.9310000000000000    0.1715900000000000    0.0497900000000000      O8
    0.5720730000000001    0.2979720000000000    0.2291840000000000      O9
    0.0734260000000000    0.8013290000000000    0.2300730000000000     O10
    0.5878100000000001    0.3273300000000000    0.0457400000000000     O11
    0.0878300000000000    0.8279900000000000    0.0457700000000000     O12
    0.3274900000000000    0.9364800000000000    0.0948600000000000     O13
    0.8267400000000000    0.4373000000000000    0.0948400000000000     O14
    0.6795900000000000    0.0769900000000000    0.0946400000000000     O15
    0.1792500000000000    0.5769700000000000    0.0946200000000000     O16
    0.4312270000000000    0.1868530000000000    0.1406950000000000     O17
    0.9317890000000000    0.6869070000000000    0.1407750000000000     O18
    0.5789630000000000    0.8220080000000000    0.1401580000000000     O19
    0.0780730000000000    0.3210940000000000    0.1399680000000000     O20
    0.0597250000000000    0.0686860000000000    0.4678700000000000     O21
    0.5411680000000000    0.5886420000000000    0.4649600000000000     O22
    0.6954640000000000    0.9457610000000000    0.4676000000000000     O23
    0.1964820000000000    0.4368140000000000    0.4670100000000000     O24
    0.2863490000000000    0.6853220000000000    0.4159700000000000     O25
    0.7869280000000000    0.2281540000000000    0.4293300000000000     O26
    0.3060290000000000    0.6734800000000000    0.6033600000000000     O27
    0.8060290000000000    0.1734800000000000    0.6033600000000000     O28
    0.4225870000000000    0.3500130000000000    0.4139700000000000     O29
    0.9350880000000000    0.8437720000000000    0.4197900000000000     O30
    0.4646790000000000    0.3309600000000000    0.6082100000000000     O31
    0.9646790000000000    0.8309600000000000    0.6082100000000000     O32
    0.1999190000000000    0.9393700000000000    0.5583800000000000     O33
    0.6999190000000000    0.4393700000000000    0.5583800000000000     O34
    0.5511290000000000    0.0810900000000000    0.5588000000000000     O35
    0.0511290000000000    0.5810900000000000    0.5587900000000000     O36
    0.3109320000000000    0.1869050000000000    0.5121100000000000     O37
    0.8050970000000000    0.6777890000000000    0.5106500000000000     O38
    0.4556850000000000    0.8200960000000000    0.5140900000000000     O39
    0.9579920000000000    0.3185290000000000    0.5145700000000000     O40
    0.5149890000000000    0.7499410000000000    0.2430810000000000      H1
    0.0141070000000000    0.2614880000000000    0.2415190000000000      H2
    0.4491400000000000    0.7501400000000000    0.0300000000000000      H3
    0.9492500000000000    0.2504600000000000    0.0300400000000000      H4
    0.7080060000000000    0.2564180000000000    0.2312960000000000      H5
    0.2092100000000000    0.7579500000000000    0.2317350000000000      H6
    0.5194500000000000    0.4627200000000000    0.0470500000000000      H7
    0.0196600000000000    0.9634600000000000    0.0471300000000000      H8
    0.8730310000000000    0.3063540000000000    0.4179100000000000      H9
    0.3217890000000000    0.7496000000000000    0.6235300000000000     H10
    0.8217890000000000    0.2496000000000000    0.6235300000000000     H11
    0.0695930000000000    0.7978630000000000    0.4182000000000000     H12
    0.3946990000000000    0.4654400000000000    0.6065199999999999     H13
    0.8946990000000000    0.9654400000000000    0.6065199999999999     H14
    0.4995840000000000    0.5841300000000000    0.3628300000000000     H15
    0.9972800000000001    0.0076200000000000    0.3148000000000000      C1
    0.6644370000000001    0.0076620000000000    0.3115270000000000      C2
    0.3308070000000000    0.0077570000000000    0.3116780000000000      C3
    0.8867960000000000    0.6744300000000000    0.3124670000000000      C4
    0.5534950000000000    0.6745100000000001    0.3105340000000000      C5
    0.2197490000000000    0.6748340000000000    0.3128980000000000      C6
    0.7755160000000000    0.3406230000000000    0.3119180000000000      C7
    0.4425710000000000    0.3403980000000000    0.3110710000000000      C8
    0.1082600000000000    0.3404040000000000    0.3122690000000000      C9
    0.7039230000000000    0.7876800000000000    0.3111770000000000     C10
    0.3699300000000000    0.7879060000000000    0.3113890000000000     C11
    0.0365930000000000    0.7877080000000000    0.3139480000000000     C12
    0.5928540000000000    0.4534100000000000    0.3107210000000000     C13
    0.2592550000000000    0.4536750000000000    0.3123940000000000     C14
    0.9259660000000000    0.4539600000000000    0.3122180000000000     C15
    0.4814930000000000    0.1205940000000000    0.3110170000000000     C16
    0.1476400000000000    0.1206720000000000    0.3130250000000000     C17
    0.8145760000000000    0.1208330000000000    0.3130840000000000     C18
	
0.2.vasp                                                                                      
 1.000
    7.20660000000000    0.00000000000000    0.00000000000000
    0.65567500000000    6.76329200000000    0.00000000000000
    0.00000000000000    0.00000000000000   40.00000000000000
   Si   O    H    C 
   17   40   15   18
DIRECT
    0.5069240000000000    0.4909660000000000    0.2068490000000000     Si1
    0.0076550000000000    0.9925260000000000    0.2074050000000000     Si2
    0.7478399999999999    0.2599600000000000    0.0725300000000000     Si3
    0.2478500000000000    0.7597600000000000    0.0725100000000000     Si4
    0.5043900000000000    0.0053600000000000    0.1162500000000000     Si5
    0.0039900000000000    0.5055200000000000    0.1162300000000000     Si6
    0.2529400000000000    0.2537330000000000    0.1642840000000000     Si7
    0.7539709999999999    0.7538520000000000    0.1644510000000000     Si8
    0.3662430000000000    0.5118610000000000    0.4435500000000000     Si9
    0.8726450000000000    0.0192860000000000    0.4449100000000000    Si10
    0.6218190000000000    0.2625600000000000    0.5796600000000000    Si11
    0.1218290000000000    0.7625600000000000    0.5796700000000000    Si12
    0.3778890000000000    0.0061500000000000    0.5357900000000000    Si13
    0.8778890000000000    0.5061500000000000    0.5357900000000000    Si14
    0.1291000000000000    0.2522240000000000    0.4881600000000000    Si15
    0.6259260000000000    0.7596060000000000    0.4869800000000000    Si16
    0.3452330000000000    0.5172550000000000    0.3835600000000000    Si17
    0.1828040000000000    0.0707520000000000    0.1862240000000000      O1
    0.6832510000000001    0.5698620000000000    0.1860820000000000      O2
    0.8218420000000000    0.9368120000000000    0.1867670000000000      O3
    0.3199810000000000    0.4386390000000000    0.1862370000000000      O4
    0.4254970000000000    0.6801800000000000    0.2307480000000000      O5
    0.9247130000000000    0.1829750000000000    0.2309130000000000      O6
    0.4305900000000000    0.6709500000000000    0.0497000000000000      O7
    0.9310000000000000    0.1715900000000000    0.0497900000000000      O8
    0.5717610000000000    0.2970150000000000    0.2287920000000000      O9
    0.0740140000000000    0.8018690000000001    0.2300290000000000     O10
    0.5878100000000001    0.3273300000000000    0.0457400000000000     O11
    0.0878300000000000    0.8279900000000000    0.0457700000000000     O12
    0.3274900000000000    0.9364800000000000    0.0948600000000000     O13
    0.8267400000000000    0.4373000000000000    0.0948400000000000     O14
    0.6795900000000000    0.0769900000000000    0.0946400000000000     O15
    0.1792500000000000    0.5769700000000000    0.0946200000000000     O16
    0.4313190000000000    0.1870510000000000    0.1406560000000000     O17
    0.9319630000000000    0.6871450000000000    0.1407270000000000     O18
    0.5789500000000000    0.8220390000000000    0.1401540000000000     O19
    0.0779010000000000    0.3209690000000000    0.1399390000000000     O20
    0.0600970000000000    0.0686400000000000    0.4666200000000000     O21
    0.5412030000000000    0.5887980000000000    0.4637100000000000     O22
    0.6957620000000000    0.9458210000000000    0.4663500000000000     O23
    0.1966230000000000    0.4367840000000000    0.4657600000000000     O24
    0.2861450000000000    0.6846290000000000    0.4147200000000000     O25
    0.7875010000000000    0.2282890000000000    0.4280800000000000     O26
    0.3060290000000000    0.6734800000000000    0.6021100000000000     O27
    0.8060290000000000    0.1734800000000000    0.6021100000000000     O28
    0.4230990000000000    0.3497290000000000    0.4127200000000000     O29
    0.9354680000000000    0.8439219999999999    0.4185400000000000     O30
    0.4646790000000000    0.3309600000000000    0.6069600000000001     O31
    0.9646790000000000    0.8309600000000000    0.6069600000000001     O32
    0.1999190000000000    0.9393700000000000    0.5571300000000000     O33
    0.6999190000000000    0.4393700000000000    0.5571300000000000     O34
    0.5511290000000000    0.0810900000000000    0.5575500000000000     O35
    0.0511290000000000    0.5810900000000000    0.5575400000000000     O36
    0.3109540000000000    0.1868410000000000    0.5108600000000000     O37
    0.8050630000000000    0.6777560000000000    0.5094000000000000     O38
    0.4556690000000000    0.8201280000000000    0.5128400000000000     O39
    0.9580840000000000    0.3185860000000000    0.5133200000000000     O40
    0.5160040000000000    0.7541310000000000    0.2419660000000000      H1
    0.0138600000000000    0.2597650000000000    0.2419080000000000      H2
    0.4491400000000000    0.7501400000000000    0.0300000000000000      H3
    0.9492500000000000    0.2504600000000000    0.0300400000000000      H4
    0.7077680000000000    0.2562990000000000    0.2310620000000000      H5
    0.2097940000000000    0.7582330000000000    0.2315610000000000      H6
    0.5194500000000000    0.4627200000000000    0.0470500000000000      H7
    0.0196600000000000    0.9634600000000000    0.0471300000000000      H8
    0.8737390000000000    0.3063340000000000    0.4166600000000000      H9
    0.3217890000000000    0.7496000000000000    0.6222800000000001     H10
    0.8217890000000000    0.2496000000000000    0.6222800000000001     H11
    0.0699730000000000    0.7979550000000000    0.4169500000000000     H12
    0.3946990000000000    0.4654400000000000    0.6052700000000000     H13
    0.8946990000000000    0.9654400000000000    0.6052700000000000     H14
    0.4988410000000000    0.5844430000000000    0.3615800000000000     H15
    0.9972800000000001    0.0076200000000000    0.3135500000000000      C1
    0.6643829999999999    0.0076250000000000    0.3104050000000000      C2
    0.3307570000000000    0.0077420000000000    0.3107190000000000      C3
    0.8867450000000000    0.6744390000000000    0.3113220000000000      C4
    0.5534770000000000    0.6744920000000000    0.3095210000000000      C5
    0.2196910000000000    0.6749390000000000    0.3118290000000000      C6
    0.7755080000000000    0.3405190000000000    0.3108460000000000      C7
    0.4425820000000000    0.3403400000000000    0.3099890000000000      C8
    0.1082640000000000    0.3404230000000000    0.3111940000000000      C9
    0.7038830000000000    0.7876430000000000    0.3100710000000000     C10
    0.3698930000000000    0.7879600000000000    0.3104490000000000     C11
    0.0364930000000000    0.7877510000000000    0.3127460000000000     C12
    0.5928540000000000    0.4533480000000000    0.3096540000000000     C13
    0.2592770000000000    0.4536850000000000    0.3113360000000000     C14
    0.9259200000000000    0.4539330000000000    0.3111350000000000     C15
    0.4814660000000000    0.1205270000000000    0.3099720000000000     C16
    0.1476350000000000    0.1206740000000000    0.3119100000000000     C17
    0.8145590000000000    0.1207220000000000    0.3119220000000000     C18
	
0.25.vasp                                                                                      
 1.000
    7.20660000000000    0.00000000000000    0.00000000000000
    0.65567500000000    6.76329200000000    0.00000000000000
    0.00000000000000    0.00000000000000   40.00000000000000
   Si   O    H    C 
   17   40   15   18
DIRECT
    0.5074840000000000    0.4911930000000000    0.2066540000000000     Si1
    0.0080620000000000    0.9927040000000000    0.2072490000000000     Si2
    0.7478399999999999    0.2599600000000000    0.0725300000000000     Si3
    0.2478500000000000    0.7597600000000000    0.0725100000000000     Si4
    0.5043900000000000    0.0053600000000000    0.1162500000000000     Si5
    0.0039900000000000    0.5055200000000000    0.1162300000000000     Si6
    0.2532250000000000    0.2540730000000000    0.1642230000000000     Si7
    0.7543480000000000    0.7541830000000000    0.1643540000000000     Si8
    0.3661650000000000    0.5117730000000000    0.4423000000000000     Si9
    0.8726750000000000    0.0190530000000000    0.4436600000000000    Si10
    0.6218190000000000    0.2625600000000000    0.5784100000000000    Si11
    0.1218290000000000    0.7625600000000000    0.5784200000000000    Si12
    0.3778890000000000    0.0061500000000000    0.5345400000000000    Si13
    0.8778890000000000    0.5061500000000000    0.5345400000000000    Si14
    0.1291030000000000    0.2519230000000000    0.4869100000000000    Si15
    0.6257630000000000    0.7595600000000000    0.4857300000000000    Si16
    0.3458030000000000    0.5174160000000000    0.3823100000000000    Si17
    0.1834960000000000    0.0708170000000000    0.1861430000000000      O1
    0.6841240000000000    0.5698930000000000    0.1859680000000000      O2
    0.8220680000000000    0.9372790000000000    0.1866370000000000      O3
    0.3202520000000000    0.4391920000000000    0.1861010000000000      O4
    0.4262540000000000    0.6805620000000000    0.2305350000000000      O5
    0.9249250000000000    0.1831470000000000    0.2307240000000000      O6
    0.4305900000000000    0.6709500000000000    0.0497000000000000      O7
    0.9310000000000000    0.1715900000000000    0.0497900000000000      O8
    0.5719950000000000    0.2968070000000000    0.2285060000000000      O9
    0.0744890000000000    0.8018950000000000    0.2298290000000000     O10
    0.5878100000000001    0.3273300000000000    0.0457400000000000     O11
    0.0878300000000000    0.8279900000000000    0.0457700000000000     O12
    0.3274900000000000    0.9364800000000000    0.0948600000000000     O13
    0.8267400000000000    0.4373000000000000    0.0948400000000000     O14
    0.6795900000000000    0.0769900000000000    0.0946400000000000     O15
    0.1792500000000000    0.5769700000000000    0.0946200000000000     O16
    0.4315290000000000    0.1873490000000000    0.1405960000000000     O17
    0.9322660000000000    0.6877020000000000    0.1406250000000000     O18
    0.5789090000000000    0.8220460000000001    0.1401440000000000     O19
    0.0778330000000000    0.3210560000000000    0.1399440000000000     O20
    0.0601000000000000    0.0683400000000000    0.4653700000000000     O21
    0.5409680000000000    0.5889030000000000    0.4624600000000000     O22
    0.6957100000000001    0.9457290000000000    0.4651000000000000     O23
    0.1967620000000000    0.4364140000000000    0.4645100000000000     O24
    0.2861590000000000    0.6846090000000000    0.4134700000000000     O25
    0.7876680000000000    0.2280950000000000    0.4268300000000000     O26
    0.3060290000000000    0.6734800000000000    0.6008599999999999     O27
    0.8060290000000000    0.1734800000000000    0.6008599999999999     O28
    0.4234640000000000    0.3497940000000000    0.4114700000000000     O29
    0.9352510000000001    0.8435910000000000    0.4172900000000000     O30
    0.4646790000000000    0.3309600000000000    0.6057100000000000     O31
    0.9646790000000000    0.8309600000000000    0.6057100000000000     O32
    0.1999190000000000    0.9393700000000000    0.5558800000000000     O33
    0.6999190000000000    0.4393700000000000    0.5558800000000000     O34
    0.5511290000000000    0.0810900000000000    0.5563000000000000     O35
    0.0511290000000000    0.5810900000000000    0.5562900000000000     O36
    0.3110130000000000    0.1868380000000000    0.5096100000000000     O37
    0.8048920000000001    0.6776550000000000    0.5081500000000000     O38
    0.4555550000000000    0.8201120000000000    0.5115900000000000     O39
    0.9581070000000000    0.3185440000000000    0.5120700000000000     O40
    0.5168240000000000    0.7568850000000000    0.2412100000000000      H1
    0.0138730000000000    0.2582400000000000    0.2421520000000000      H2
    0.4491400000000000    0.7501400000000000    0.0300000000000000      H3
    0.9492500000000000    0.2504600000000000    0.0300400000000000      H4
    0.7080280000000000    0.2563660000000000    0.2308500000000000      H5
    0.2103010000000000    0.7583210000000000    0.2313130000000000      H6
    0.5194500000000000    0.4627200000000000    0.0470500000000000      H7
    0.0196600000000000    0.9634600000000000    0.0471300000000000      H8
    0.8737590000000000    0.3063000000000000    0.4154100000000000      H9
    0.3217890000000000    0.7496000000000000    0.6210300000000000     H10
    0.8217890000000000    0.2496000000000000    0.6210300000000000     H11
    0.0697920000000000    0.7977070000000001    0.4157000000000000     H12
    0.3946990000000000    0.4654400000000000    0.6040200000000000     H13
    0.8946990000000000    0.9654400000000000    0.6040200000000000     H14
    0.4993160000000000    0.5848840000000000    0.3603300000000000     H15
    0.9972800000000001    0.0076200000000000    0.3123000000000000      C1
    0.6644280000000000    0.0075650000000000    0.3092920000000000      C2
    0.3308220000000000    0.0076590000000000    0.3095820000000000      C3
    0.8867820000000000    0.6743840000000000    0.3101330000000000      C4
    0.5535170000000000    0.6744160000000000    0.3084380000000000      C5
    0.2197370000000000    0.6748820000000000    0.3106850000000000      C6
    0.7755870000000000    0.3404810000000000    0.3096920000000000      C7
    0.4426810000000000    0.3402730000000000    0.3088980000000000      C8
    0.1083430000000000    0.3403690000000000    0.3099670000000000      C9
    0.7039630000000000    0.7875810000000000    0.3089500000000000     C10
    0.3699350000000000    0.7878890000000000    0.3093420000000000     C11
    0.0365580000000000    0.7877040000000000    0.3115300000000000     C12
    0.5929440000000000    0.4532930000000000    0.3085550000000000     C13
    0.2593870000000000    0.4536270000000000    0.3101990000000000     C14
    0.9260130000000000    0.4538740000000000    0.3099280000000000     C15
    0.4815230000000000    0.1204610000000000    0.3088720000000000     C16
    0.1476710000000000    0.1206340000000000    0.3107050000000000     C17
    0.8145910000000000    0.1207170000000000    0.3107550000000000     C18
