# Supplementary material for: Reversible and controllable reduction in friction of atomically thin two-dimensional materials through high-stress pre-rubbing
Source: Nat Commun. 2024 Nov 15;15:9897. doi: 10.1038/s41467-024-54363-2 (PMC11568223; doi:10.1038/s41467-024-54363-2)
Supplement: Supplementary file 5 — Source Data [file 41467_2024_54363_MOESM5_ESM.xlsx]

## Sheet: Fig1b
Distance	Height
μm	nm
0	0.44889
0.00588	0.38634
0.01176	0.30735
0.01765	0.2146
0.02353	0.19398
0.02941	0.24438
0.03529	0.20693
0.04118	0.22538
0.04706	0.23398
0.05294	0.2941
0.05882	0.38297
0.06471	0.35003
0.07059	0.31679
0.07647	0.29152
0.08235	0.31287
0.08824	0.29492
0.09412	0.2168
0.1	0.16044
0.10588	0.10381
0.11177	0.05424
0.11765	0.06771
0.12353	0.08208
0.12941	0.11713
0.13529	0.1548
0.14118	0.20845
0.14706	0.21222
0.15294	0.24436
0.15882	0.19083
0.16471	0.17658
0.17059	0.146
0.17647	0.12415
0.18235	0.15466
0.18824	0.18041
0.19412	0.23695
0.2	0.27701
0.20588	0.31521
0.21177	0.34286
0.21765	0.27792
0.22353	0.2182
0.22941	0.12165
0.23529	0.10053
0.24118	0.1523
0.24706	0.19929
0.25294	0.21362
0.25882	0.17775
0.26471	0.17688
0.27059	0.19441
0.27647	0.2515
0.28235	0.26891
0.28824	0.18303
0.29412	0.18618
0.3	0.1386
0.30588	0.10915
0.31177	0.12965
0.31765	0.13194
0.32353	0.17256
0.32941	0.15044
0.33529	0.18485
0.34118	0.28045
0.34706	0.39618
0.35294	0.44748
0.35882	0.36698
0.36471	0.38341
0.37059	0.44674
0.37647	0.51671
0.38235	0.51628
0.38824	0.47152
0.39412	0.48489
0.4	0.46205
0.40588	0.50206
0.41177	0.56705
0.41765	0.71469
0.42353	-0.05325
0.42941	-1.43541
0.43529	-1.98161
0.44118	-2.16725
0.44706	-2.13225
0.45294	-1.9952
0.45882	-1.85127
0.46471	-1.74224
0.47059	-1.63358
0.47647	-1.53396
0.48235	-1.4971
0.48824	-1.47179
0.49412	-1.43862
0.5	-1.423
0.50588	-1.43627
0.51177	-1.41462
0.51765	-1.40843
0.52353	-1.43805
0.52941	-1.44456
0.53529	-1.4447
0.54118	-1.45599
0.54706	-1.45164
0.55294	-1.48858
0.55882	-1.51185
0.56471	-1.51618
0.57059	-1.53869
0.57647	-1.52145
0.58235	-1.53741
0.58824	-1.49403
0.59412	-1.48226
0.6	-1.4745
0.60588	-1.45817
0.61176	-1.47295
0.61765	-1.42842
0.62353	-1.44115
0.62941	-1.44426
0.63529	-1.4382
0.64118	-1.44781
0.64706	-1.41489
0.65294	-1.40101
0.65882	-1.37922
0.66471	-1.3813
0.67059	-1.38638
0.67647	-1.39278
0.68235	-1.43662
0.68824	-1.41972
0.69412	-1.44602
0.7	-1.45347
0.70588	-1.46247
0.71176	-1.4608
0.71765	-1.44181
0.72353	-1.46657
0.72941	-1.46322
0.73529	-1.45802
0.74118	-1.47453
0.74706	-1.46824
0.75294	-1.47403
0.75882	-1.44988
0.76471	-1.47613
0.77059	-1.49612
0.77647	-1.47724
0.78235	-1.48941
0.78823	-1.50969
0.79412	-1.53409
0.8	-1.51934
0.80588	-1.55843
0.81176	-1.55373
0.81765	-1.53756
0.82353	-1.54601
0.82941	-1.51537
0.83529	-1.52694
0.84118	-1.49045
0.84706	-1.46796
0.85294	-1.43634
0.85882	-1.43263
0.8647	-1.48364
0.87059	-1.48752
0.87647	-1.52684
0.88235	-1.53141
0.88823	-1.54682
0.89412	-1.57138
0.9	-1.54891
0.90588	-1.56527
0.91176	-1.55237
0.91765	-1.56273
0.92353	-1.55624
0.92941	-1.54681
0.93529	-1.55786
0.94118	-1.58255
0.94706	-1.63164
0.95294	-1.68313
0.95882	-1.72341
0.9647	-1.80537
0.97059	-1.88291
0.97647	-2.03425
0.98235	-2.21272
0.98823	-2.40689
0.99412	-2.4778
1	-2.1538
1.00588	-1.09517
1.01176	0.54406
1.01765	1.55155
1.02353	0.8073
1.02941	0.33111
1.03529	0.17021
1.04118	0.08041
1.04706	0.02769
1.05294	0.05134
1.05882	0.02494
1.0647	-0.02218
1.07059	-0.00756
1.07647	0.005
1.08235	-0.01577
1.08823	-0.0652
1.09412	-0.01977
1.1	-0.03188
1.10588	-0.03299
1.11176	0.01495
1.11765	0.09426
1.12353	0.19097
1.12941	0.1716
1.13529	0.18967
1.14118	0.24032
1.14706	0.21862
1.15294	0.24523
1.15882	0.23828
1.16471	0.2622
1.17059	0.29585
1.17647	0.23547
1.18235	0.20534
1.18823	0.24284
1.19412	0.28578
1.2	0.29507
1.20588	0.32019
1.21176	0.34822
1.21765	0.36534
1.22353	0.4307
1.22941	0.37542
1.23529	0.27132
1.24118	0.21521
1.24706	0.22552
1.25294	0.23207
1.25882	0.1559
1.26471	0.17369
1.27059	0.21479
1.27647	0.27653
1.28235	0.32016
1.28824	0.31129
1.29412	0.27775
1.3	0.19485
1.30588	0.16206
1.31176	0.14714
1.31765	0.12419
1.32353	0.07069
1.32941	0.04132
1.33529	0.03702
1.34118	0.04472
1.34706	0.11564
1.35294	0.19397
1.35882	0.17846
1.36471	0.16084
1.37059	0.17121
1.37647	0.31502
1.38235	0.33803
1.38824	0.33356
1.39412	0.31433
1.4	0.25538
1.40588	0.26877
1.41177	0.25037
1.41765	0.27529
1.42353	0.35067
1.42941	0.34237
1.43529	0.36781
1.44118	0.42635
1.44706	0.52047
1.45294	0.50563
1.45882	0.44347
1.46471	0.41892
1.47059	0.37483
1.47647	0.30821
1.48235	0.24986
1.48824	0.23842
1.49412	0.26317
1.5	0.23511
1.50588	0.23511

## Sheet: Fi1c
Distance	Friction
μm	nN
0	1.50893
0.00588	1.48661
0.01176	1.43593
0.01765	1.44182
0.02353	1.53132
0.02941	1.44225
0.03529	1.42302
0.04118	1.44473
0.04706	1.39785
0.05294	1.52002
0.05882	1.50048
0.06471	1.49387
0.07059	1.48575
0.07647	1.53674
0.08235	1.50207
0.08824	1.49425
0.09412	1.51434
0.1	1.55569
0.10588	1.45305
0.11177	1.52842
0.11765	1.50816
0.12353	1.51509
0.12941	1.46261
0.13529	1.50734
0.14118	1.47037
0.14706	1.55216
0.15294	1.51366
0.15882	1.46871
0.16471	1.51646
0.17059	1.52257
0.17647	1.43268
0.18235	1.52783
0.18824	1.43279
0.19412	1.52192
0.2	1.52597
0.20588	1.53164
0.21177	1.50564
0.21765	1.46739
0.22353	1.45562
0.22941	1.46955
0.23529	1.51158
0.24118	1.59941
0.24706	1.54838
0.25294	1.49102
0.25882	1.46287
0.26471	1.48778
0.27059	1.54051
0.27647	1.49408
0.28235	1.4269
0.28824	1.4759
0.29412	1.4542
0.3	1.47412
0.30588	1.50212
0.31177	1.45829
0.31765	1.5242
0.32353	1.50508
0.32941	1.53027
0.33529	1.47656
0.34118	1.51006
0.34706	1.5596
0.35294	1.39788
0.35882	1.41936
0.36471	1.46759
0.37059	1.5406
0.37647	1.5397
0.38235	1.50286
0.38824	1.51955
0.39412	1.40488
0.4	1.51884
0.40588	1.38377
0.41177	2.08461
0.41765	2.86708
0.42353	0.3845
0.42941	0.30555
0.43529	0.52541
0.44118	0.5543
0.44706	0.5038
0.45294	0.49612
0.45882	0.40575
0.46471	0.45377
0.47059	0.47212
0.47647	0.42501
0.48235	0.38108
0.48824	0.43106
0.49412	0.46006
0.5	0.377
0.50588	0.45798
0.51177	0.42445
0.51765	0.41825
0.52353	0.4035
0.52941	0.46906
0.53529	0.49141
0.54118	0.52521
0.54706	0.46117
0.55294	0.47828
0.55882	0.5218
0.56471	0.40844
0.57059	0.4362
0.57647	0.34386
0.58235	0.4038
0.58824	0.40474
0.59412	0.39917
0.6	0.42914
0.60588	0.35103
0.61176	0.43468
0.61765	0.40449
0.62353	0.39906
0.62941	0.38592
0.63529	0.37809
0.64118	0.38085
0.64706	0.37266
0.65294	0.42195
0.65882	0.35863
0.66471	0.35239
0.67059	0.39266
0.67647	0.33545
0.68235	0.39452
0.68824	0.38706
0.69412	0.36587
0.7	0.36071
0.70588	0.39047
0.71176	0.38945
0.71765	0.34666
0.72353	0.31684
0.72941	0.36832
0.73529	0.34649
0.74118	0.38737
0.74706	0.3927
0.75294	0.41823
0.75882	0.43595
0.76471	0.36339
0.77059	0.41592
0.77647	0.42839
0.78235	0.37392
0.78823	0.31873
0.79412	0.40479
0.8	0.33765
0.80588	0.34871
0.81176	0.37317
0.81765	0.37082
0.82353	0.38769
0.82941	0.36263
0.83529	0.3987
0.84118	0.3941
0.84706	0.44403
0.85294	0.44702
0.85882	0.36842
0.8647	0.36211
0.87059	0.37311
0.87647	0.40053
0.88235	0.39585
0.88823	0.38636
0.89412	0.3924
0.9	0.37527
0.90588	0.38339
0.91176	0.38737
0.91765	0.39562
0.92353	0.40962
0.92941	0.45741
0.93529	0.44343
0.94118	0.43391
0.94706	0.39848
0.95294	0.45361
0.95882	0.41807
0.9647	0.49571
0.97059	0.48258
0.97647	0.48268
0.98235	0.45164
0.98823	0.29133
0.99412	0.0174
1	0.1328
1.00588	2.30668
1.01176	3.89652
1.01765	1.56535
1.02353	1.39048
1.02941	1.41042
1.03529	1.41605
1.04118	1.45246
1.04706	1.50104
1.05294	1.54489
1.05882	1.3911
1.0647	1.40556
1.07059	1.50759
1.07647	1.52318
1.08235	1.43644
1.08823	1.5233
1.09412	1.50131
1.1	1.42317
1.10588	1.42016
1.11176	1.4695
1.11765	1.46844
1.12353	1.44425
1.12941	1.44068
1.13529	1.51623
1.14118	1.44381
1.14706	1.51651
1.15294	1.50918
1.15882	1.42291
1.16471	1.47058
1.17059	1.46162
1.17647	1.32567
1.18235	1.4427
1.18823	1.51325
1.19412	1.44453
1.2	1.44334
1.20588	1.43205
1.21176	1.39374
1.21765	1.51202
1.22353	1.47784
1.22941	1.33782
1.23529	1.33645
1.24118	1.40505
1.24706	1.47567
1.25294	1.34301
1.25882	1.38468
1.26471	1.42753
1.27059	1.41666
1.27647	1.42229
1.28235	1.46844
1.28824	1.4141
1.29412	1.37064
1.3	1.44692
1.30588	1.40351
1.31176	1.51031
1.31765	1.39425
1.32353	1.37584
1.32941	1.40514
1.33529	1.37477
1.34118	1.41261
1.34706	1.5189
1.35294	1.46382
1.35882	1.42055
1.36471	1.33861
1.37059	1.51171
1.37647	1.53846
1.38235	1.51606
1.38824	1.4522
1.39412	1.39782
1.4	1.47413
1.40588	1.47034
1.41177	1.37668
1.41765	1.47619
1.42353	1.37695
1.42941	1.38337
1.43529	1.44804
1.44118	1.54141
1.44706	1.47603
1.45294	1.41554
1.45882	1.40509
1.46471	1.46468
1.47059	1.39815
1.47647	1.40884
1.48235	1.43494
1.48824	1.49252
1.49412	1.39438
1.5	1.40636
1.50588	1.40636

## Sheet: Fig1e
Distance	Lateral force	Lateral force
nm	nN	nN
Distance	Trace	Retarce
0	-0.25798	-0.41152
0.02618	-0.27082	-0.51638
0.05236	-0.42811	-0.56293
0.07853	-0.49391	-0.64746
0.10471	-0.62927	-0.70363
0.13089	-0.67046	-0.74536
0.15707	-0.59556	-0.68865
0.18325	-0.58379	-0.63408
0.20942	-0.53778	-0.56988
0.2356	-0.37461	-0.45646
0.26178	-0.27724	-0.40029
0.28796	-0.28526	-0.3821
0.31414	-0.23551	-0.36765
0.34031	-0.28473	-0.50729
0.36649	-0.35428	-0.64746
0.39267	-0.46181	-0.61108
0.41885	-0.53725	-0.63355
0.44503	-0.55009	-0.65655
0.4712	-0.49284	-0.55704
0.49738	-0.42383	-0.45325
0.52356	-0.33769	-0.33662
0.54974	-0.1804	-0.24728
0.57592	-0.11513	-0.2446
0.60209	-0.12262	-0.33716
0.62827	-0.19431	-0.46609
0.65445	-0.27563	-0.56293
0.68063	-0.3837	-0.74376
0.70681	-0.4693	-0.70417
0.73298	-0.43506	-0.78014
0.75916	-0.37621	-0.69079
0.78534	-0.32806	-0.4677
0.81152	-0.2002	-0.32806
0.8377	-0.16221	-0.29061
0.86387	-0.17452	-0.28901
0.89005	-0.07661	-0.31576
0.91623	-0.03435	-0.39975
0.94241	-0.16542	-0.51638
0.96859	-0.24032	-0.61643
0.99476	-0.31148	-0.72824
1.02094	-0.38959	-0.69989
1.04712	-0.40831	-0.52601
1.0733	-0.33234	-0.36551
1.09948	-0.16114	-0.3072
1.12565	-0.07822	-0.2018
1.15183	-0.03274	-0.1681
1.17801	0.03039	-0.27028
1.20419	0.02504	-0.35695
1.23037	-0.04291	-0.42704
1.25654	-0.11834	-0.56025
1.28272	-0.25049	-0.60038
1.3089	-0.32378	-0.55062
1.33508	-0.33127	-0.38103
1.36126	-0.31736	-0.34411
1.38743	-0.22106	-0.31736
1.41361	-0.15151	-0.17184
1.43979	-0.07661	-0.13974
1.46597	0.05553	-0.18575
1.49215	0.0443	-0.33341
1.51832	0.05286	-0.4463
1.5445	-0.13172	-0.52601
1.57068	-0.21839	-0.52708
1.59686	-0.33341	-0.46609
1.62304	-0.28847	-0.47412
1.64921	-0.23711	-0.27831
1.67539	-0.21785	-0.16756
1.70157	-0.06859	-0.13493
1.72775	0.07212	-0.14937
1.75393	0.06302	-0.16756
1.7801	0.14381	-0.30452
1.80628	0.1192	-0.40457
1.83246	0.03306	-0.40992
1.85864	-0.05468	-0.37461
1.88482	-0.16114	-0.42383
1.91099	-0.15847	-0.33395
1.93717	-0.10978	-0.26065
1.96335	-0.10818	-0.21464
1.98953	0.01487	-0.14242
2.01571	0.12669	-0.1895
2.04188	0.28665	-0.17612
2.06806	0.33427	-0.20876
2.09424	0.26044	-0.32753
2.12042	0.13578	-0.373
2.1466	0.0015	-0.41687
2.17277	-0.02793	-0.33181
2.19895	-0.03595	-0.30131
2.22513	0.01327	-0.23123
2.25131	0.12455	-0.14135
2.27749	0.21657	-0.09159
2.30366	0.36369	-0.06163
2.32984	0.37065	-0.0734
2.35602	0.36369	-0.07073
2.3822	0.37225	-0.11299
2.40838	0.23636	-0.28205
2.43455	0.09031	-0.36444
2.46073	0.0994	-0.2644
2.48691	0.05767	-0.2109
2.51309	0.09619	-0.07822
2.53927	0.22673	0.02183
2.56545	0.38991	0.13685
2.59162	0.46909	0.17002
2.6178	0.50921	0.16842
2.64398	0.399	0.11813
2.67016	0.29896	0.0229
2.69634	0.19891	0.00685
2.72251	0.10261	-0.01616
2.74869	0.02557	-0.07608
2.77487	-0.02097	-0.02097
2.80105	0.13257	0.03788
2.82723	0.22352	0.17751
2.8534	0.33534	0.29093
2.87958	0.4204	0.2492
2.90576	0.46374	0.17751
2.93194	0.46534	0.17698
2.95812	0.37867	0.07372
2.98429	0.27649	0.03734
3.01047	0.13685	-0.0627
3.03665	0.1315	-0.08892
3.06283	0.078	0.03948
3.08901	0.23101	0.19624
3.11518	0.23636	0.29628
3.14136	0.35085	0.399
3.16754	0.399	0.35674
3.19372	0.40489	0.19624
3.2199	0.36744	0.13097
3.24607	0.27649	0.09352
3.27225	0.33694	0.09673
3.29843	0.21282	0.055
3.32461	0.16146	0.09191
3.35079	0.10796	0.12936
3.37696	0.1208	0.16307
3.40314	0.25937	0.2706
3.42932	0.37332	0.24439
3.4555	0.47711	0.23422
3.48168	0.55308	0.25455
3.50785	0.49209	0.15237
3.53403	0.4846	0.11064
3.56021	0.44287	0.04002
3.58639	0.39312	0.05125
3.61257	0.27649	0.02076
3.63874	0.2369	0.09138
3.66492	0.23422	0.22566
3.6911	0.3118	0.27007
3.71728	0.44929	0.33694
3.74346	0.55201	0.31982
3.76963	0.55201	0.19356
3.79581	0.49156	0.16093
3.82199	0.46213	0.12401
3.84817	0.4402	0.01487
3.87435	0.37279	0.08389
3.90052	0.35299	0.0673
3.9267	0.3225	0.1513
3.95288	0.2492	0.16735
3.97906	0.3439	0.25081
4.00524	0.46855	0.1941
4.03141	0.58465	0.20266
4.05759	0.6023	0.14648
4.08377	0.5916	0.14434
4.10995	0.43271	0.10047
4.13613	0.46909	0.04804
4.1623	0.49584	0.04751
4.18848	0.43966	-0.01134
4.21466	0.28291	0.06944
4.24084	0.35353	0.1208
4.26702	0.43806	0.14167
4.29319	0.46213	0.2492
4.31937	0.53168	0.22994
4.34555	0.51884	0.20052
4.37173	0.49798	0.24064
4.39791	0.41612	0.24332
4.42408	0.38402	0.17644
4.45026	0.37065	0.12936
4.47644	0.35192	0.10475
4.50262	0.29254	0.13311
4.5288	0.27863	0.22673
4.55497	0.41826	0.30324
4.58115	0.47551	0.36744
4.60733	0.50547	0.37707
4.63351	0.52901	0.42201
4.65969	0.52312	0.40061
4.68586	0.45625	0.38081
4.71204	0.42147	0.33534
4.73822	0.37707	0.24064
4.7644	0.31608	0.23583
4.79058	0.23636	0.26579
4.81675	0.29414	0.33534
4.84293	0.41612	0.33266
4.86911	0.46962	0.35246
4.89529	0.48514	0.39205
4.92147	0.44555	0.4525
4.94764	0.3883	0.49958
4.97382	0.4295	0.42896
5	0.43485	0.35246

## Sheet: Fig1g
Distance	Lateral force	Lateral force
nm	nN	nN
Distance	Trace	Retarce
0	-0.19757	-0.29334
0.02618	-0.12214	-0.25107
0.05236	-0.20399	-0.23823
0.07853	-0.16601	-0.18794
0.10471	-0.07987	-0.11304
0.13089	0.04853	-0.09432
0.15707	0.05709	-0.0986
0.18325	0.04264	-0.08897
0.20942	0.0191	-0.24091
0.2356	-0.08469	-0.26284
0.26178	-0.16761	-0.27622
0.28796	-0.3677	-0.18527
0.31414	-0.37947	-0.10288
0.34031	-0.28959	-0.05366
0.36649	-0.12695	0.03836
0.39267	-0.0788	0.07795
0.41885	-0.04831	0.02552
0.44503	0.07581	-0.0681
0.4712	0.13252	-0.09539
0.49738	0.01964	-0.27087
0.52356	-0.08148	-0.38857
0.54974	-0.19008	-0.38215
0.57592	-0.30671	-0.18259
0.60209	-0.41264	-0.11679
0.62827	-0.3677	-0.12856
0.65445	-0.22379	-0.04884
0.68063	-0.03493	-0.04724
0.70681	0.03087	-0.12642
0.73298	0.12289	-0.15531
0.75916	0.15125	-0.15531
0.78534	0.0726	-0.27675
0.81152	-0.03654	-0.31902
0.8377	-0.09111	-0.26284
0.86387	-0.21362	-0.18045
0.89005	-0.29334	-0.07452
0.91623	-0.26124	-0.07987
0.94241	-0.17938	-0.01032
0.96859	0.01161	0.04639
0.99476	0.17265	-0.00551
1.02094	0.15499	-0.05901
1.04712	0.05816	-0.08683
1.0733	0.09775	-0.14193
1.09948	0.10684	-0.30725
1.12565	-0.03012	-0.27943
1.15183	-0.12802	-0.14461
1.17801	-0.1965	-0.15156
1.20419	-0.2591	-0.08362
1.23037	-0.16761	0.03783
1.25654	-0.04991	0.02552
1.28272	-0.0146	-0.02691
1.3089	0.13145	-0.11144
1.33508	0.17211	-0.16387
1.36126	0.17853	-0.11411
1.38743	0.13413	-0.12428
1.41361	-0.000691042	-0.1644
1.43979	-0.04028	-0.19008
1.46597	-0.1109	-0.13177
1.49215	-0.27943	-0.0344
1.51832	-0.26391	0.03943
1.5445	-0.19704	-0.03119
1.57068	-0.07078	-0.02744
1.59686	0.05441	-0.05847
1.62304	0.1689	-0.13123
1.64921	0.0817	-0.13979
1.67539	0.08437	-0.26659
1.70157	0.04318	-0.23716
1.72775	-0.0253	-0.1414
1.75393	-0.12321	-0.22058
1.7801	-0.23823	-0.12535
1.80628	-0.15745	0.04104
1.83246	-0.03654	0.13252
1.85864	0.1138	0.05762
1.88482	0.1689	0.02766
1.91099	0.20421	-0.00337
1.93717	0.20047	-0.13765
1.96335	0.19458	-0.23074
1.98953	0.18816	-0.2393
2.01571	0.05281	-0.23181
2.04188	0.04104	-0.26445
2.06806	-0.04831	-0.11625
2.09424	-0.06115	-0.02049
2.12042	0.01429	-0.01835
2.1466	0.01482	-0.02263
2.17277	0.16034	-0.07078
2.19895	0.22187	-0.21576
2.22513	0.18388	-0.25375
2.25131	0.25771	-0.26605
2.27749	0.06565	-0.21576
2.30366	-0.07827	-0.23074
2.32984	-0.09004	-0.22111
2.35602	-0.0665	-0.0772
2.3822	-0.09004	0.04157
2.40838	-0.04082	0.08384
2.43455	0.0298	0.12824
2.46073	0.10524	0.01322
2.48691	0.17425	-0.12695
2.51309	0.2117	-0.22914
2.53927	0.15018	-0.27461
2.56545	0.10203	-0.24947
2.59162	0.02499	-0.25321
2.6178	-0.08469	-0.22486
2.64398	-0.00176	-0.08897
2.67016	-0.02905	0.00787
2.69634	-0.0681	0.0924
2.72251	0.10952	0.09507
2.74869	0.22882	0.07046
2.77487	0.28286	-0.05205
2.80105	0.10363	-0.12321
2.82723	0.13841	-0.17671
2.8534	0.23364	-0.2484
2.87958	0.05816	-0.17403
2.90576	-0.02584	-0.10181
2.93194	-0.07827	0.0084
2.95812	-0.04991	0.11808
2.98429	0.0619	0.10256
3.01047	0.07046	0.17907
3.03665	0.27323	0.14697
3.06283	0.34117	0.09828
3.08901	0.3401	-0.09539
3.11518	0.2743	-0.22593
3.14136	0.28553	-0.16815
3.16754	0.09882	-0.15691
3.19372	-0.0237	-0.0879
3.2199	-0.02851	0.08063
3.24607	0.0084	0.17158
3.27225	0.00198	0.20314
3.29843	0.03248	0.21491
3.32461	0.15446	0.16141
3.35079	0.30854	0.05869
3.37696	0.32084	-0.06222
3.40314	0.37755	-0.15477
3.42932	0.27537	-0.14782
3.4555	0.06725	-0.16012
3.48168	-0.02209	-0.0772
3.50785	-0.09057	0.07849
3.53403	-0.13123	0.16034
3.56021	-0.07345	0.19726
3.58639	0.01589	0.18656
3.61257	0.24862	0.08812
3.63874	0.27376	0.06511
3.66492	0.35348	-0.09378
3.6911	0.3492	-0.13979
3.71728	0.28821	-0.19971
3.74346	0.21384	-0.14996
3.76963	0.04425	-0.0879
3.79581	-0.06008	0.05976
3.82199	-0.00925	0.1475
3.84817	-0.0467	0.1582
3.87435	0.09561	0.13948
3.90052	0.24755	0.12717
3.9267	0.25504	0.02873
3.95288	0.29677	-0.00872
3.97906	0.33368	-0.13712
4.00524	0.2438	-0.12963
4.03141	0.22026	-0.1521
4.05759	0.06779	-0.13712
4.08377	-0.01674	-0.03119
4.10995	-0.0574	0.05923
4.13613	-0.03654	0.19726
4.1623	0.00145	0.16355
4.18848	0.08437	0.08705
4.21466	0.21331	0.03141
4.24084	0.30051	-0.10074
4.26702	0.37809	-0.14407
4.29319	0.26199	-0.19062
4.31937	0.2208	-0.13177
4.34555	0.1154	-0.11037
4.37173	0.0924	0.04799
4.39791	-0.00604	0.1689
4.42408	0.03462	0.2652
4.45026	0.10524	0.26895
4.47644	0.15499	0.19351
4.50262	0.30105	0.08919
4.5288	0.26841	-0.02263
4.55497	0.23685	-0.1965
4.58115	0.26467	-0.17189
4.60733	0.27537	-0.16012
4.63351	0.2117	-0.13123
4.65969	0.16462	-0.05312
4.68586	0.06939	0.13948
4.71204	0.13252	0.21812
4.73822	0.19137	0.24006
4.7644	0.27323	0.33368
4.79058	0.23096	0.24487
4.81675	0.3064	0.19084
4.84293	0.39414	0.09079
4.86911	0.32994	0.07635
4.89529	0.29356	0.01108
4.92147	0.24701	0.08544
4.94764	0.10417	0.17586
4.97382	0.00573	0.19191
5	0.06137	0.28393

## Sheet: Fig1h
Load	Friction	standard deviation	Friction	standard deviation	Friction	standard deviation	Friction	standard deviation	Friction	standard deviation	Friction	standard deviation
nN	nN		nN		nN		nN		nN		nN
	13.2 GPa		12.5 GPa		11.6 GPa		10.5 GPa		9.2 GPa		Pristine
33.2362	0.11966	0.05219	0.14341	0.05419	0.2109	0.06199	0.40289	0.07569	0.4747	0.08041	0.75152	0.0743
32.8794	0.14076	0.05313	0.14257	0.05505	0.1846	0.06337	0.42263	0.08038	0.46492	0.08748	0.72315	0.08618
32.5226	0.09005	0.04558	0.12376	0.05077	0.17962	0.05753	0.42456	0.0876	0.49459	0.08492	0.71312	0.08219
32.1658	0.11831	0.04625	0.14596	0.0526	0.20111	0.05847	0.41694	0.09232	0.49891	0.07396	0.69713	0.09423
31.809	0.12439	0.05143	0.12182	0.05171	0.18589	0.05753	0.38689	0.08738	0.46932	0.08073	0.68015	0.07985
31.4523	0.10806	0.04229	0.12668	0.04888	0.18935	0.06801	0.4298	0.10647	0.46305	0.07762	0.70297	0.08024
31.0955	0.07174	0.04696	0.12741	0.04895	0.18218	0.05685	0.37578	0.0882	0.46665	0.08623	0.69272	0.08769
30.7387	0.12007	0.05117	0.12718	0.04377	0.1853	0.06075	0.37055	0.08595	0.45685	0.07124	0.69234	0.07717
30.3819	0.11232	0.04923	0.1218	0.04697	0.19036	0.06121	0.36459	0.08863	0.44397	0.06705	0.70315	0.08257
30.0251	0.1006	0.04455	0.12016	0.04402	0.15541	0.06258	0.34857	0.09389	0.44997	0.08067	0.71329	0.09611
29.6683	0.12198	0.04798	0.11764	0.0439	0.19367	0.05748	0.38238	0.08576	0.44996	0.07787	0.70735	0.07258
29.3116	0.10494	0.04971	0.10106	0.04562	0.1667	0.05981	0.38258	0.10104	0.44819	0.07501	0.6734	0.09037
28.9548	0.09894	0.04878	0.13386	0.04918	0.16903	0.06152	0.35194	0.07995	0.45521	0.08598	0.67219	0.08827
28.598	0.12602	0.0507	0.11833	0.05806	0.17221	0.0601	0.35019	0.08443	0.41376	0.07817	0.6467	0.08372
28.2412	0.14317	0.04305	0.11728	0.04831	0.14853	0.06134	0.33498	0.09103	0.39092	0.08081	0.69617	0.07784
27.8844	0.08421	0.04941	0.10769	0.05212	0.18942	0.06167	0.33502	0.07318	0.47172	0.07244	0.65394	0.07963
27.5276	0.10234	0.04358	0.12863	0.04486	0.18767	0.05866	0.36479	0.0777	0.39795	0.08265	0.66844	0.06782
27.1709	0.09165	0.04856	0.11245	0.04842	0.15459	0.06741	0.32797	0.0671	0.41033	0.08061	0.65866	0.07396
26.8141	0.12586	0.04535	0.09245	0.04482	0.15006	0.06078	0.33038	0.08311	0.3967	0.08	0.65922	0.07246
26.4573	0.08357	0.04277	0.13207	0.04936	0.15643	0.06303	0.31806	0.07177	0.40658	0.08006	0.64546	0.07644
26.1005	0.11045	0.0407	0.11503	0.04924	0.15992	0.06053	0.3352	0.08045	0.38252	0.08952	0.64609	0.067
25.7437	0.11866	0.04484	0.09959	0.04227	0.14486	0.06566	0.32404	0.07864	0.39772	0.07224	0.62368	0.06929
25.3869	0.07913	0.05391	0.12138	0.04709	0.18346	0.05397	0.33243	0.07985	0.40664	0.07281	0.6076	0.07369
25.0301	0.12167	0.04504	0.1317	0.04948	0.17288	0.05642	0.31908	0.07161	0.39926	0.07568	0.58946	0.08301
24.6734	0.09529	0.04373	0.08482	0.04989	0.17169	0.05234	0.3287	0.08052	0.44213	0.07901	0.60475	0.07098
24.3166	0.09969	0.04502	0.11635	0.04375	0.16325	0.05809	0.33463	0.08262	0.39616	0.08367	0.6279	0.07177
23.9598	0.09436	0.04357	0.10986	0.04835	0.15901	0.05641	0.31917	0.08102	0.38635	0.07247	0.59286	0.07797
23.603	0.10162	0.04922	0.10283	0.04352	0.12934	0.05755	0.32194	0.07764	0.38895	0.07895	0.57428	0.07323
23.2462	0.10384	0.04512	0.1274	0.04091	0.1688	0.06214	0.26999	0.06926	0.39029	0.08716	0.57432	0.06445
22.8895	0.09089	0.04447	0.08158	0.04289	0.15322	0.05438	0.28157	0.07555	0.35577	0.07703	0.56598	0.07333
22.5327	0.10205	0.04151	0.11475	0.04441	0.15086	0.05111	0.29845	0.07205	0.35907	0.08485	0.58188	0.06988
22.1759	0.08137	0.04862	0.07722	0.04365	0.17097	0.05552	0.29063	0.08059	0.33785	0.07151	0.56613	0.07227
21.8191	0.11913	0.03981	0.10362	0.04182	0.13853	0.05368	0.30225	0.07899	0.32268	0.07467	0.5538	0.07962
21.4623	0.13741	0.04233	0.08628	0.04221	0.16834	0.05806	0.30305	0.08274	0.32624	0.07828	0.57245	0.0747
21.1055	0.12976	0.04531	0.09885	0.03833	0.18203	0.05561	0.29104	0.0797	0.34311	0.07652	0.53626	0.08214
20.7487	0.10146	0.04784	0.09075	0.04728	0.1595	0.0594	0.30327	0.08024	0.33504	0.07002	0.55706	0.08281
20.392	0.09897	0.04313	0.07881	0.05254	0.14996	0.04925	0.2823	0.07224	0.34217	0.06685	0.54099	0.08587
20.0352	0.07987	0.04317	0.11641	0.04576	0.15172	0.05651	0.28909	0.07752	0.30273	0.07398	0.52512	0.08012
19.6784	0.09778	0.04244	0.07673	0.04878	0.0943	0.05755	0.2744	0.06775	0.3291	0.07729	0.51231	0.07894
19.3216	0.09917	0.0462	0.11923	0.04655	0.16299	0.04777	0.23883	0.07776	0.32611	0.07982	0.51762	0.07864
18.9648	0.10067	0.04273	0.11358	0.04911	0.14112	0.04838	0.27152	0.0741	0.29751	0.08178	0.54931	0.06032
18.608	0.09188	0.04182	0.09827	0.04355	0.14963	0.05192	0.27756	0.06634	0.30706	0.07288	0.56645	0.07084
18.2513	0.0836	0.0412	0.12191	0.04537	0.13513	0.0495	0.21658	0.06546	0.30496	0.07045	0.52918	0.07871
17.8945	0.10593	0.04513	0.10363	0.04279	0.13299	0.053	0.24985	0.06665	0.31044	0.07174	0.48085	0.07713
17.5377	0.11153	0.04087	0.11967	0.04402	0.10008	0.05419	0.23199	0.06249	0.28927	0.06865	0.51617	0.06047
17.1809	0.08427	0.0428	0.10916	0.04549	0.12559	0.05026	0.24176	0.05961	0.32004	0.08324	0.52201	0.07215
16.8241	0.07116	0.04329	0.07748	0.04384	0.12974	0.04833	0.20421	0.07288	0.33525	0.08292	0.4855	0.07524
16.4673	0.07619	0.0431	0.10956	0.05245	0.1523	0.04511	0.27379	0.06261	0.28539	0.08117	0.49646	0.07886
16.1105	0.06615	0.04033	0.08302	0.0414	0.14226	0.04721	0.20273	0.06499	0.30831	0.06683	0.48491	0.07845
15.7538	0.09536	0.03961	0.08124	0.04463	0.12085	0.04667	0.2129	0.07077	0.27228	0.08338	0.43613	0.07665
15.397	0.11944	0.04044	0.09481	0.04258	0.1141	0.04421	0.24653	0.08435	0.24785	0.07325	0.50352	0.06697
15.0402	0.0828	0.03956	0.07921	0.04067	0.12366	0.04619	0.229	0.07144	0.28932	0.06294	0.47129	0.06262
14.6834	0.09899	0.04217	0.08041	0.03906	0.11878	0.05243	0.22693	0.06648	0.27361	0.07292	0.47859	0.0723
14.3266	0.10193	0.03848	0.10346	0.03871	0.13727	0.04775	0.2179	0.05931	0.24992	0.07483	0.43946	0.07188
13.9698	0.07811	0.03419	0.09455	0.04362	0.10044	0.04544	0.21214	0.0668	0.28553	0.06689	0.42279	0.07241
13.6131	0.09108	0.03757	0.08199	0.04012	0.1517	0.04639	0.20473	0.06518	0.29857	0.07571	0.45011	0.07083
13.2563	0.09445	0.04057	0.08764	0.04163	0.12499	0.04557	0.20952	0.06118	0.26585	0.08394	0.42952	0.07642
12.8995	0.08339	0.04055	0.08055	0.04118	0.1259	0.04339	0.18276	0.06437	0.23199	0.08734	0.43071	0.07493
12.5427	0.09857	0.04525	0.11222	0.04809	0.09676	0.04417	0.19462	0.06676	0.26042	0.08385	0.42935	0.07807
12.1859	0.11114	0.04027	0.07429	0.03854	0.08539	0.04977	0.20994	0.06802	0.23599	0.07493	0.42839	0.07489
11.8292	0.0841	0.04016	0.06529	0.03849	0.11912	0.04764	0.19622	0.05773	0.23273	0.07554	0.39501	0.0853
11.4724	0.07587	0.0414	0.08454	0.0434	0.11071	0.04104	0.17306	0.06241	0.24502	0.07791	0.41512	0.07086
11.1156	0.08715	0.04104	0.07594	0.03783	0.07506	0.04311	0.16819	0.06684	0.24436	0.0722	0.41341	0.07453
10.7588	0.08254	0.03449	0.1202	0.03813	0.10416	0.03857	0.18548	0.0701	0.20368	0.07605	0.39051	0.05995
10.402	0.08769	0.04121	0.06621	0.03235	0.11732	0.04316	0.16782	0.05618	0.2334	0.07931	0.37216	0.08
10.0452	0.08406	0.04323	0.08421	0.03813	0.13416	0.04935	0.12927	0.0576	0.20743	0.08013	0.38764	0.06645
9.68844	0.0627	0.04633	0.08956	0.03841	0.10725	0.04683	0.13578	0.06283	0.1952	0.07535	0.37933	0.0728
9.33166	0.08424	0.04308	0.08485	0.03917	0.10349	0.04219	0.17126	0.06012	0.24373	0.07431	0.35586	0.07247
8.97487	0.08505	0.04136	0.08641	0.04104	0.12616	0.03889	0.17796	0.06886	0.22582	0.06902	0.3374	0.06483
8.61809	0.0872	0.04184	0.08797	0.0427	0.10964	0.04209	0.14775	0.06644	0.21071	0.06858	0.37344	0.06065
8.26131	0.08647	0.04152	0.09526	0.04062	0.12041	0.04242	0.13827	0.05769	0.22553	0.07488	0.33317	0.06813
7.90452	0.03853	0.04221	0.08317	0.04091	0.12314	0.03714	0.14394	0.06297	0.21448	0.07434	0.34649	0.06045
7.54774	0.1226	0.04044	0.08497	0.04014	0.09266	0.04564	0.16833	0.06481	0.21993	0.06052	0.34969	0.05882
7.19095	0.05765	0.04024	0.08668	0.03834	0.09241	0.041	0.17162	0.05956	0.17755	0.06438	0.31883	0.06562
6.83417	0.07868	0.03706	0.06417	0.03614	0.11909	0.04256	0.12196	0.04659	0.18994	0.07321	0.28846	0.07456
6.47739	0.08847	0.03364	0.07701	0.03874	0.11577	0.04019	0.1124	0.05919	0.17329	0.06228	0.30097	0.05787
6.1206	0.06634	0.03714	0.06659	0.04345	0.07568	0.04394	0.13533	0.05118	0.1809	0.06238	0.28237	0.06063
5.76382	0.07455	0.0388	0.03004	0.03627	0.09932	0.03891	0.14422	0.05229	0.1645	0.06381	0.2955	0.05685
5.40704	0.08044	0.03373	0.07157	0.03718	0.11835	0.03773	0.12265	0.05132	0.13598	0.0631	0.29175	0.05529
5.05025	0.10131	0.03915	0.04287	0.03672	0.09447	0.03988	0.12206	0.06272	0.15135	0.05677	0.27259	0.05271
4.69347	0.04416	0.04177	0.07096	0.0335	0.09994	0.03651	0.14345	0.04371	0.16738	0.05512	0.29041	0.0488
4.33668	0.08992	0.0372	0.10035	0.03602	0.09578	0.04467	0.12324	0.05665	0.13066	0.05797	0.26572	0.04838
3.9799	0.05467	0.03701	0.0508	0.03543	0.0808	0.03507	0.12974	0.04639	0.13122	0.05097	0.275	0.0589
3.62312	0.07047	0.0371	0.07059	0.03572	0.09679	0.04097	0.1089	0.04821	0.14573	0.04444	0.24142	0.06021
3.26633	0.06964	0.03259	0.05128	0.03464	0.08088	0.03805	0.09783	0.04666	0.12063	0.0445	0.21315	0.05556
2.90955	0.05193	0.03322	0.0585	0.0324	0.09411	0.03654	0.09681	0.04289	0.13544	0.04219	0.24642	0.04847
2.55276	0.07703	0.03601	0.08057	0.03621	0.10091	0.0381	0.09489	0.04114	0.13865	0.04419	0.21954	0.05199
2.19598	0.0567	0.03487	0.06054	0.03349	0.10664	0.03355	0.08936	0.04239	0.11185	0.04286	0.21292	0.04408
1.8392	0.07107	0.03449	0.04115	0.03476	0.08971	0.03747	0.11232	0.04207	0.11732	0.03726	0.20064	0.04754
1.48241	0.06237	0.03292	0.05796	0.03109	0.09105	0.04349	0.09465	0.05215	0.11602	0.04248	0.20633	0.03909
1.12563	0.05989	0.03647	0.02822	0.03417	0.08909	0.04051	0.06222	0.04299	0.10616	0.04107	0.18283	0.04421
0.76884	0.04336	0.03662	0.06858	0.03377	0.06565	0.03904	0.11207	0.04067	0.10936	0.0388	0.17667	0.04588
0.41206	0.03649	0.03769	0.06987	0.03935	0.08471	0.03649	0.09803	0.03362	0.11531	0.03993	0.16462	0.04675
0.05528	0.0623	0.03563	0.06381	0.03491	0.04619	0.03975	0.07169	0.04299	0.07488	0.03324	0.15869	0.04112
-0.30151	0.05189	0.04002	0.06587	0.03505	0.07225	0.0339	0.09895	0.03941	0.08338	0.04075	0.13683	0.04335
-0.65829	0.04922	0.03757	0.03303	0.03125	0.06926	0.03798	0.04661	0.03897	0.09301	0.03896	0.14496	0.04066
-1.01508	0.04319	0.03696	0.03134	0.03379	0.05806	0.03193	0.06646	0.03741	0.083	0.0368	0.13698	0.03927
-1.37186	0.06794	0.0367	0.0461	0.03469	0.0844	0.04073	0.08522	0.03544	0.1001	0.03328	0.11504	0.04212
-1.72864	0.04014	0.03465	0.09522	0.03412	0.07528	0.03251	0.07738	0.03275	0.06105	0.04181	0.13052	0.0343
-2.08543	0.00517	0.03403	0.05063	0.03229	0.05095	0.03076	0.04111	0.03174	0.06032	0.03799	0.09399	0.04232
-2.44221	0.05043	0.03398	0.03558	0.03442	0.05801	0.03662	0.04227	0.03708	0.0775	0.04455	0.10652	0.0355
-2.79899	0.03985	0.03523	0.04934	0.03181	0.07692	0.03729	0.07049	0.03661	0.04764	0.03681	0.09321	0.03289
-3.15578	0.04943	0.03637	0.03241	0.03449	0.07155	0.03326	0.08135	0.0338	0.0612	0.03553	0.06546	0.04065
-3.51256	0.01384	0.03772	0.02817	0.0323	0.071	0.03335	0.04272	0.03429	0.0625	0.03752	0.08307	0.03555
-3.86935	0.04173	0.02994	0.02044	0.03269	0.06674	0.03242	0.04107	0.03285	0.04101	0.03121	0.06847	0.03524
-4.22613	0.02442	0.03394	0.02418	0.03099	0.05105	0.03389	0.05524	0.03222	0.05903	0.03518	0.08197	0.03586
-4.58291	0.0368	0.02958	0.03395	0.03234	0.0446	0.0322	0.0375	0.03845	0.0155	0.03669	0.05383	0.03598
-4.9397	0.05494	0.03344	0.0388	0.0363	0.02175	0.03287	0.04393	0.03319	0.04402	0.03468	0.03105	0.0347
-5.29648	0.02022	0.03046	0.02902	0.0285	0.0333	0.03474	0.02021	0.03687	0.06077	0.03381	0.05101	0.03717
-5.65327	0.01186	0.03189			0.01488	0.03181	0.02848	0.03432	0.01065	0.03172	0.01114	0.0301
-6.01005	-0.00759	0.03791			0.01252	0.03113
-6.36683					0.00588	0.03567

## Sheet: Fig1i
Pre-rubbing stress	Coefficient of friction
GPa
0	0.01325
9.2	0.01163
10.5	0.0099
11.6	0.00377
12.5	0.00249
13.2	0.00216

## Sheet: Fig2b
Raman shift	Intensity	Raman shift	Intensity	Raman shift	Intensity
cm-1	a.u.	cm-1	a.u.	cm-1	a.u.
	3L		2L		1L
3200.37	45.7503	3200.37	49.2695	3200.37	49.2695
3199.67	56.308	3199.67	45.7503	3199.67	42.231
3198.97	42.2253	3198.97	42.2253	3198.97	38.7065
3198.27	42.2195	3198.27	45.7378	3198.27	38.7012
3197.57	63.3207	3197.57	21.1069	3197.57	42.2138
3196.86	52.76	3196.86	28.1387	3196.86	63.312
3196.16	42.2023	3196.16	38.6854	3196.16	56.2697
3195.46	38.6802	3195.46	49.2293	3195.46	42.1966
3194.76	56.2544	3194.76	49.2226	3194.76	49.2226
3194.05	56.2467	3194.05	38.6696	3194.05	56.2467
3193.35	45.6943	3193.35	49.2092	3193.35	63.269
3192.65	28.1157	3192.65	56.2314	3192.65	73.8038
3191.95	38.6538	3191.95	49.1958	3191.95	66.7657
3191.24	38.6486	3191.24	45.6756	3191.24	63.2431
3190.54	49.1824	3190.54	42.1564	3190.54	45.6694
3189.84	31.613	3189.84	49.1757	3189.84	63.2259
3189.13	45.657	3189.13	49.169	3189.13	63.2173
3188.43	35.1159	3188.43	38.6275	3188.43	42.1391
3187.73	42.1334	3187.73	52.6668	3187.73	70.2223
3187.02	45.6383	3187.02	49.1489	3187.02	59.6809
3186.32	59.6727	3186.32	52.6524	3186.32	59.6727
3185.62	52.6452	3185.62	56.1549	3185.62	42.1162
3184.91	31.5829	3184.91	35.0921	3184.91	56.1473
3184.21	56.1397	3184.21	66.6658	3184.21	66.6658
3183.5	70.165	3183.5	56.132	3183.5	52.6238
3182.8	66.6477	3182.8	42.0933	3182.8	52.6166
3182.09	52.6094	3182.09	63.1313	3182.09	63.1313
3181.39	42.0818	3181.39	59.6159	3181.39	70.1363
3180.69	35.0634	3180.69	42.0761	3180.69	52.5951
3179.98	49.0821	3179.98	52.5879	3179.98	66.6114
3179.28	31.5485	3179.28	59.5915	3179.28	63.0969
3178.57	49.0687	3178.57	56.0785	3178.57	56.0785
3177.87	45.5576	3177.87	45.5576	3177.87	38.5487
3177.16	35.0395	3177.16	52.5593	3177.16	42.0474
3176.46	45.5452	3176.46	35.0348	3176.46	38.5382
3175.75	56.048	3175.75	49.042	3175.75	45.539
3175.05	42.0303	3175.05	31.5227	3175.05	49.0353
3174.34	56.0327	3174.34	35.0205	3174.34	45.5266
3173.64	38.5173	3173.64	59.5267	3173.64	52.5235
3172.93	59.5186	3172.93	24.5077	3172.93	56.0175
3172.23	38.5068	3172.23	35.0062	3172.23	70.0123
3171.52	59.5024	3171.52	31.5012	3171.52	63.0025
3170.81	55.9946	3170.81	41.996	3170.81	52.4949
3170.11	38.4911	3170.11	41.9902	3170.11	48.9886
3169.4	24.491	3169.4	38.4858	3169.4	55.9793
3168.7	38.4806	3168.7	41.9788	3168.7	48.9753
3167.99	34.9776	3167.99	48.9686	3167.99	45.4708
3167.28	31.4755	3167.28	69.9456	3167.28	38.4701
3166.58	34.968	3166.58	45.4585	3166.58	27.9744
3165.87	31.467	3165.87	31.467	3165.87	62.9339
3165.16	38.4544	3165.16	45.4461	3165.16	41.9502
3164.46	34.9538	3164.46	59.4214	3164.46	62.9168
3163.75	34.949	3163.75	52.4235	3163.75	41.9388
3163.04	48.9219	3163.04	45.4275	3163.04	31.4498
3162.34	59.3971	3162.34	55.9032	3162.34	45.4213
3161.63	38.4282	3161.63	34.9347	3161.63	45.4151
3160.92	52.395	3160.92	41.916	3160.92	31.437
3160.22	41.9103	3160.22	27.9402	3160.22	83.8205
3159.51	45.3966	3159.51	55.8727	3159.51	38.4125
3158.8	52.3736	3158.8	24.441	3158.8	52.3736
3158.09	62.8397	3158.09	34.9109	3158.09	45.3842
3157.39	45.3781	3157.39	41.8874	3157.39	66.3218
3156.68	27.9212	3156.68	45.3719	3156.68	52.3522
3155.97	45.3657	3155.97	31.407	3155.97	55.8347
3155.26	59.3163	3155.26	59.3163	3155.26	52.3379
3154.55	31.3985	3154.55	66.2857	3154.55	48.8421
3153.85	48.8354	3153.85	55.8119	3153.85	52.3236
3153.14	31.3899	3153.14	45.341	3153.14	38.3655
3152.43	55.7967	3152.43	41.8475	3152.43	48.8221
3151.72	48.8154	3151.72	38.355	3151.72	62.7627
3151.01	45.3225	3151.01	48.8088	3151.01	48.8088
3150.3	27.8869	3150.3	31.3728	3150.3	38.3445
3149.6	52.2809	3149.6	38.3393	3149.6	48.7955
3148.89	69.6984	3148.89	62.7285	3148.89	59.2436
3148.18	41.8133	3148.18	52.2667	3148.18	38.3289
3147.47	41.8076	3147.47	24.3878	3147.47	55.7435
3146.76	48.7689	3146.76	48.7689	3146.76	45.2854
3146.05	38.3132	3146.05	31.3472	3146.05	80.1095
3145.34	52.2382	3145.34	41.7906	3145.34	48.7557
3144.63	31.3387	3144.63	52.2311	3144.63	38.3028
3143.92	45.2608	3143.92	27.8528	3143.92	41.7792
3143.21	24.3679	3143.21	52.2169	3143.21	55.698
3142.5	34.8065	3142.5	41.7678	3142.5	31.3258
3141.79	27.8414	3141.79	27.8414	3141.79	52.2026
3141.08	45.2361	3141.08	34.797	3141.08	38.2767
3140.37	59.1469	3140.37	34.7923	3140.37	55.6676
3139.66	38.2663	3139.66	38.2663	3139.66	45.2238
3138.95	31.3045	3138.95	20.8697	3138.95	66.0873
3138.24	48.6893	3138.24	48.6893	3138.24	66.0783
3137.53	62.592	3137.53	62.592	3137.53	48.6827
3136.82	55.6297	3136.82	55.6297	3136.82	31.2917
3136.11	38.2402	3136.11	45.193	3136.11	48.6694
3135.4	31.2832	3135.4	38.235	3135.4	45.1868
3134.69	55.607	3134.69	52.1316	3134.69	48.6561
3133.98	45.1745	3133.98	20.8498	3133.98	48.6495
3133.27	52.1174	3133.27	34.7449	3133.27	38.2194
3132.56	38.2142	3132.56	52.1103	3132.56	66.0063
3131.85	27.7884	3131.85	48.6296	3131.85	55.5767
3131.14	48.623	3131.14	34.7307	3131.14	55.5691
3130.42	62.5068	3130.42	59.0342	3130.42	27.7808
3129.71	41.6655	3129.71	55.554	3129.71	41.6655
3129	48.6031	3129	38.1882	3129	59.0181
3128.29	34.7118	3128.29	38.183	3128.29	45.1253
3127.58	52.0606	3127.58	38.1778	3127.58	48.5899
3126.87	38.1726	3126.87	41.6428	3126.87	58.994
3126.16	52.0464	3126.16	34.6976	3126.16	34.6976
3125.44	52.0393	3125.44	52.0393	3125.44	48.57
3124.73	58.9699	3124.73	48.5634	3124.73	65.9075
3124.02	62.4302	3124.02	55.4935	3124.02	48.5568
3123.31	45.0823	3123.31	41.6144	3123.31	45.0823
3122.59	27.7392	3122.59	45.0762	3122.59	41.6088
3121.88	45.07	3121.88	48.5369	3121.88	41.6031
3121.17	45.0639	3121.17	27.7316	3121.17	55.4633
3120.46	45.0577	3120.46	27.7278	3120.46	45.0577
3119.74	51.9826	3119.74	41.5861	3119.74	38.1206
3119.03	31.1853	3119.03	41.5804	3119.03	31.1853
3118.32	45.0393	3118.32	62.3621	3118.32	41.5748
3117.61	41.5691	3117.61	41.5691	3117.61	45.0332
3116.89	38.0998	3116.89	41.5634	3116.89	41.5634
3116.18	31.1683	3116.18	55.4104	3116.18	38.0946
3115.47	48.4775	3115.47	38.0894	3115.47	55.4028
3114.75	48.4709	3114.75	48.4709	3114.75	48.4709
3114.04	34.6173	3114.04	41.5408	3114.04	34.6173
3113.33	31.1514	3113.33	51.9189	3113.33	41.5351
3112.61	41.5295	3112.61	58.8334	3112.61	51.9118
3111.9	51.9048	3111.9	34.6032	3111.9	48.4445
3111.18	38.0583	3111.18	48.4378	3111.18	51.8977
3110.47	44.9719	3110.47	27.675	3110.47	34.5938
3109.76	44.9657	3109.76	34.589	3109.76	58.8013
3109.04	41.5012	3109.04	34.5843	3109.04	41.5012
3108.33	34.5796	3108.33	27.6637	3108.33	41.4955
3107.61	31.1174	3107.61	51.8623	3107.61	44.9474
3106.9	38.0272	3106.9	48.3982	3106.9	55.3123
3106.18	41.4786	3106.18	51.8482	3106.18	38.022
3105.47	38.0168	3105.47	48.3851	3105.47	69.1215
3104.75	48.3785	3104.75	51.8341	3104.75	41.4673
3104.04	51.827	3104.04	58.7373	3104.04	41.4616
3103.32	62.1839	3103.32	48.3653	3103.32	48.3653
3102.61	51.8129	3102.61	65.6297	3102.61	58.7213
3101.89	69.0744	3101.89	37.9909	3101.89	62.167
3101.18	48.3455	3101.18	34.5325	3101.18	27.626
3100.46	31.075	3100.46	37.9806	3100.46	37.9806
3099.75	41.4277	3099.75	41.4277	3099.75	44.88
3099.03	51.7776	3099.03	44.8739	3099.03	55.2294
3098.32	31.0623	3098.32	44.8678	3098.32	62.1246
3097.6	51.7635	3097.6	51.7635	3097.6	41.4108
3096.89	48.306	3096.89	37.9547	3096.89	62.1077
3096.17	41.3995	3096.17	31.0496	3096.17	55.1993
3095.45	31.0454	3095.45	51.7423	3095.45	37.9444
3094.74	44.8372	3094.74	37.9392	3094.74	55.1843
3094.02	31.0369	3094.02	48.2797	3094.02	48.2797
3093.3	44.825	3093.3	41.3769	3093.3	55.1692
3092.59	48.2665	3092.59	34.4761	3092.59	51.7141
3091.87	48.2599	3091.87	65.4956	3091.87	44.8128
3091.16	37.9134	3091.16	34.4667	3091.16	48.2533
3090.44	37.9082	3090.44	41.3544	3090.44	68.924
3089.72	41.3487	3089.72	27.5658	3089.72	41.3487
3089	41.3431	3089	37.8978	3089	48.2336
3088.29	44.7823	3088.29	41.3375	3088.29	44.7823
3087.57	58.5534	3087.57	34.4432	3087.57	61.9978
3086.85	51.6578	3086.85	37.8824	3086.85	61.9893
3086.14	37.8772	3086.14	44.764	3086.14	48.2073
3085.42	27.5433	3085.42	27.5433	3085.42	37.872
3084.7	44.7517	3084.7	51.6366	3084.7	34.4244
3083.98	34.4197	3083.98	61.9555	3083.98	41.3037
3083.27	61.9471	3083.27	51.6225	3083.27	65.3886
3082.55	48.1745	3082.55	51.6155	3082.55	55.0566
3081.83	41.2868	3081.83	58.4896	3081.83	34.4057
3081.11	27.5208	3081.11	44.7212	3081.11	48.1613
3080.39	34.3963	3080.39	58.4737	3080.39	51.5944
3079.68	48.1482	3079.68	51.5874	3079.68	55.0265
3078.96	41.2643	3078.96	51.5803	3078.96	27.5095
3078.24	65.3262	3078.24	44.6969	3078.24	37.8204
3077.52	55.004	3077.52	48.1285	3077.52	37.8153
3076.8	30.9355	3076.8	54.9965	3076.8	34.3728
3076.08	34.3681	3076.08	30.9313	3076.08	41.2418
3075.36	41.2362	3075.36	37.7998	3075.36	44.6725
3074.65	58.4099	3074.65	27.487	3074.65	41.2305
3073.93	27.4833	3073.93	44.6603	3073.93	44.6603
3073.21	30.9145	3073.21	37.7844	3073.21	41.2193
3072.49	68.6894	3072.49	27.4758	3072.49	44.6481
3071.77	54.9441	3071.77	48.0761	3071.77	61.8121
3071.05	44.636	3071.05	54.9366	3071.05	54.9366
3070.33	37.7638	3070.33	51.496	3070.33	51.496
3069.61	44.6238	3069.61	48.0564	3069.61	27.4608
3068.89	44.6177	3068.89	48.0498	3068.89	48.0498
3068.17	58.3383	3068.17	41.18	3068.17	51.475
3067.45	27.4496	3067.45	51.4679	3067.45	27.4496
3066.73	34.3073	3066.73	48.0302	3066.73	44.5995
3066.01	30.8724	3066.01	44.5934	3066.01	58.3144
3065.29	37.7277	3065.29	34.2979	3065.29	37.7277
3064.57	54.8692	3064.57	48.0106	3064.57	34.2933
3063.85	41.1463	3063.85	51.4329	3063.85	41.1463
3063.13	23.9987	3063.13	51.4258	3063.13	47.9975
3062.41	34.2792	3062.41	37.7071	3062.41	37.7071
3061.69	34.2745	3061.69	41.1295	3061.69	68.5491
3060.97	37.6969	3060.97	54.8318	3060.97	41.1238
3060.25	51.3978	3060.25	47.9713	3060.25	58.2508
3059.53	47.9648	3059.53	47.9648	3059.53	47.9648
3058.8	30.8303	3058.8	44.5326	3058.8	51.3838
3058.08	37.6763	3058.08	27.401	3058.08	61.6521
3057.36	34.2465	3057.36	51.3698	3057.36	51.3698
3056.64	34.2418	3056.64	41.0902	3056.64	41.0902
3055.92	51.3558	3055.92	41.0846	3055.92	51.3558
3055.2	44.5023	3055.2	30.8093	3055.2	68.465
3054.48	54.7645	3054.48	44.4962	3054.48	68.4557
3053.75	47.9124	3053.75	47.9124	3053.75	51.3348
3053.03	44.4841	3053.03	30.7966	3053.03	44.4841
3052.31	41.0566	3052.31	34.2138	3052.31	65.0063
3051.59	51.3138	3051.59	27.3673	3051.59	34.2092
3050.87	58.1477	3050.87	41.0454	3050.87	58.1477
3050.14	47.8798	3050.14	44.4598	3050.14	47.8798
3049.42	47.8732	3049.42	54.7123	3049.42	44.4537
3048.7	37.6096	3048.7	34.1905	3048.7	44.4477
3047.98	47.8602	3047.98	61.5345	3047.98	61.5345
3047.25	44.4355	3047.25	30.7631	3047.25	41.0174
3046.53	51.2648	3046.53	51.2648	3046.53	13.6706
3045.81	61.5094	3045.81	51.2578	3045.81	34.1719
3045.09	37.5839	3045.09	47.8341	3045.09	47.8341
3044.36	51.2438	3044.36	34.1625	3044.36	58.0763
3043.64	47.821	3043.64	40.9895	3043.64	51.2368
3042.92	20.4919	3042.92	37.5686	3042.92	68.3064
3042.19	34.1486	3042.19	61.4674	3042.19	75.1269
3041.47	30.7295	3041.47	34.1439	3041.47	40.9727
3040.75	47.795	3040.75	61.4507	3040.75	44.381
3040.02	44.375	3040.02	30.7211	3040.02	75.0961
3039.3	34.1299	3039.3	40.9559	3039.3	61.4339
3038.58	34.1253	3038.58	40.9503	3038.58	58.013
3037.85	58.0051	3037.85	30.7086	3037.85	44.3568
3037.13	47.7624	3037.13	20.4696	3037.13	34.116
3036.4	54.5781	3036.4	40.9336	3036.4	57.9892
3035.68	51.16	3035.68	34.1067	3035.68	34.1067
3034.96	23.8714	3034.96	37.5122	3034.96	54.5632
3034.23	51.146	3034.23	54.5558	3034.23	47.7363
3033.51	47.7298	3033.51	44.3205	3033.51	47.7298
3032.78	37.4969	3032.78	44.3145	3032.78	40.9057
3032.06	44.3084	3032.06	57.9418	3032.06	51.1251
3031.33	44.3024	3031.33	57.9339	3031.33	68.1575
3030.61	54.5186	3030.61	57.926	3030.61	30.6667
3029.88	37.4764	3029.88	34.0695	3029.88	44.2903
3029.16	34.0648	3029.16	64.7232	3029.16	61.3167
3028.43	30.6542	3028.43	57.9023	3028.43	64.7143
3027.71	51.0833	3027.71	40.8666	3027.71	40.8666
3026.98	44.2661	3026.98	54.4814	3026.98	37.456
3026.26	30.6416	3026.26	34.0462	3026.26	57.8786
3025.53	34.0416	3025.53	54.4665	3025.53	44.2541
3024.8	34.0369	3024.8	37.4406	3024.8	51.0554
3024.08	34.0323	3024.08	34.0323	3024.08	40.8387
3023.35	30.6249	3023.35	57.847	3023.35	54.4442
3022.63	40.8276	3022.63	57.8391	3022.63	47.6322
3021.9	40.822	3021.9	37.4202	3021.9	47.6257
3021.17	30.6123	3021.17	47.6192	3021.17	64.6261
3020.45	27.2073	3020.45	44.2118	3020.45	68.0182
3019.72	54.4071	3019.72	51.0067	3019.72	44.2058
3019	44.1998	3019	44.1998	3019	44.1998
3018.27	37.3947	3018.27	54.3923	3018.27	47.5932
3017.54	47.5867	3017.54	44.1877	3017.54	47.5867
3016.82	37.3845	3016.82	54.3774	3016.82	47.5802
3016.09	23.7869	3016.09	33.9813	3016.09	57.7681
3015.36	54.3626	3015.36	33.9766	3015.36	50.9649
3014.63	44.1636	3014.63	50.958	3014.63	67.944
3013.91	40.7608	3013.91	27.1739	3013.91	54.3477
3013.18	40.7552	3013.18	33.9627	3013.18	50.9441
3012.45	44.1455	3012.45	54.3329	3012.45	44.1455
3011.73	50.9302	3011.73	54.3255	3011.73	64.5115
3011	40.7386	3011	37.3437	3011	64.5027
3010.27	57.7051	3010.27	54.3107	3010.27	40.733
3009.54	47.5153	3009.54	33.9395	3009.54	47.5153
3008.81	40.7219	3008.81	47.5089	3008.81	50.9024
3008.09	47.5024	3008.09	57.6815	3008.09	74.6466
3007.36	33.9256	3007.36	47.4959	3007.36	57.6736
3006.63	64.4499	3006.63	47.4894	3006.63	47.4894
3005.9	47.4829	3005.9	40.6997	3005.9	57.6579
3005.17	47.4765	3005.17	40.6941	3005.17	40.6941
3004.45	47.47	3004.45	61.0328	3004.45	67.8143
3003.72	44.0733	3003.72	47.4635	3003.72	54.244
3002.99	37.2877	3002.99	57.6264	3002.99	54.2366
3002.26	37.2826	3002.26	44.0612	3002.26	54.2292
3001.53	50.8329	3001.53	33.8886	3001.53	30.4998
3000.8	40.6608	3000.8	44.0492	3000.8	54.2144
3000.07	40.6553	3000.07	40.6553	3000.07	47.4311
2999.34	40.6497	2999.34	37.2622	2999.34	27.0998
2998.61	54.1922	2998.61	40.6442	2998.61	67.7403
2997.88	57.5714	2997.88	60.9579	2997.88	64.3444
2997.16	30.4748	2997.16	47.4052	2997.16	54.1774
2996.43	57.5556	2996.43	50.7844	2996.43	71.0981
2995.7	47.3923	2995.7	60.9329	2995.7	64.3181
2994.97	50.7705	2994.97	47.3858	2994.97	50.7705
2994.24	50.7636	2994.24	33.8424	2994.24	52.4547
2993.51	33.8378	2993.51	40.6053	2993.51	54.1365
2992.78	47.3664	2992.78	57.5164	2992.78	55.8207
2992.05	50.7428	2992.05	54.1257	2992.05	57.5026
2991.32	47.3535	2991.32	54.1183	2991.32	59.1867
2990.59	33.8193	2990.59	60.8747	2990.59	60.8709
2989.86	67.6294	2989.86	54.1035	2989.86	62.555
2989.12	54.0961	2989.12	50.7151	2989.12	64.2391
2988.39	50.7082	2988.39	43.9471	2988.39	57.4693
2987.66	43.9411	2987.66	23.6606	2987.66	67.6017
2986.93	33.7962	2986.93	40.5555	2986.93	54.074
2986.2	54.0666	2986.2	43.9291	2986.2	67.5832
2985.47	27.0296	2985.47	60.8166	2985.47	70.9527
2984.74	40.5389	2984.74	47.2953	2984.74	57.4301
2984.01	30.4	2984.01	50.6667	2984.01	54.0444
2983.28	47.2824	2983.28	60.7917	2983.28	54.0371
2982.54	50.6528	2982.54	54.0297	2982.54	64.1603
2981.81	64.1515	2981.81	50.6459	2981.81	54.0223
2981.08	43.8871	2981.08	47.2631	2981.08	60.7668
2980.35	23.6283	2980.35	70.8849	2980.35	70.8849
2979.62	40.5001	2979.62	40.5001	2979.62	70.8752
2978.89	47.2437	2978.89	47.2437	2978.89	53.9928
2978.15	43.8632	2978.15	53.9854	2978.15	43.8632
2977.42	40.4836	2977.42	50.6044	2977.42	74.2198
2976.69	43.8512	2976.69	57.3439	2976.69	60.717
2975.96	40.4725	2975.96	50.5906	2975.96	47.2179
2975.23	47.2115	2975.23	64.0727	2975.23	30.3502
2974.49	43.8332	2974.49	53.9486	2974.49	47.205
2973.76	40.4559	2973.76	50.5699	2973.76	57.3126
2973.03	37.0795	2973.03	30.3378	2973.03	60.6756
2972.29	37.0745	2972.29	47.1857	2972.29	53.9265
2971.56	33.6995	2971.56	26.9596	2971.56	64.029
2970.83	40.4338	2970.83	40.4338	2970.83	53.9118
2970.1	53.9044	2970.1	43.7973	2970.1	57.2734
2969.36	50.5285	2969.36	53.8971	2969.36	64.0027
2968.63	40.4173	2968.63	67.3621	2968.63	50.5216
2967.9	37.0441	2967.9	37.0441	2967.9	70.7206
2967.16	30.3047	2967.16	57.2422	2967.16	80.8124
2966.43	60.6011	2966.43	57.2343	2966.43	30.3005
2965.69	47.1277	2965.69	50.494	2965.69	80.7904
2964.96	43.7555	2964.96	53.8529	2964.96	63.9503
2964.23	33.6535	2964.23	57.2109	2964.23	50.4802
2963.49	37.0138	2963.49	63.9329	2963.49	60.568
2962.76	57.1953	2962.76	47.102	2962.76	57.1953
2962.02	33.6397	2962.02	57.1874	2962.02	50.4595
2961.29	53.8161	2961.29	36.9986	2961.29	63.9067
2960.56	30.2674	2960.56	57.1718	2960.56	50.4457
2959.82	43.7137	2959.82	47.0763	2959.82	47.0763
2959.09	33.6213	2959.09	60.5183	2959.09	60.5183
2958.35	47.0634	2958.35	50.4251	2958.35	60.5101
2957.62	47.057	2957.62	26.8897	2957.62	50.4182
2956.88	36.9683	2956.88	63.8543	2956.88	77.2973
2956.15	30.2427	2956.15	63.8456	2956.15	57.125
2955.41	36.9582	2955.41	70.5565	2955.41	67.1967
2954.68	53.75	2954.68	50.3906	2954.68	43.6719
2953.94	30.2303	2953.94	57.1016	2953.94	57.1016
2953.21	60.4522	2953.21	70.5276	2953.21	60.4522
2952.47	53.728	2952.47	70.518	2952.47	53.728
2951.73	40.2905	2951.73	47.0056	2951.73	67.1508
2951	43.6421	2951	57.0704	2951	57.0704
2950.26	53.706	2950.26	57.0626	2950.26	57.0626
2949.53	36.9178	2949.53	46.9863	2949.53	70.4795
2948.79	73.8256	2948.79	53.6913	2948.79	60.4027
2948.05	53.684	2948.05	57.0392	2948.05	50.3287
2947.32	36.9027	2947.32	36.9027	2947.32	53.6766
2946.58	63.7323	2946.58	40.252	2946.58	70.441
2945.85	33.5387	2945.85	60.3697	2945.85	46.9542
2945.11	33.5341	2945.11	63.7149	2945.11	60.3615
2944.37	43.5884	2944.37	30.1766	2944.37	46.9414
2943.64	36.8775	2943.64	70.4025	2943.64	83.8125
2942.9	63.6888	2942.9	43.5765	2942.9	73.7449
2942.16	50.2737	2942.16	60.3285	2942.16	87.1412
2941.42	56.9691	2941.42	43.5646	2941.42	43.5646
2940.69	43.5587	2940.69	43.5587	2940.69	50.26
2939.95	50.2531	2939.95	50.2531	2939.95	56.9536
2939.21	50.2463	2939.21	46.8965	2939.21	60.2955
2938.47	60.2873	2938.47	53.5887	2938.47	77.0338
2937.74	53.5814	2937.74	50.2326	2937.74	83.7209
2937	36.8322	2937	40.1805	2937	60.2708
2936.26	43.523	2936.26	46.8709	2936.26	66.9584
2935.52	50.212	2935.52	60.2544	2935.52	50.212
2934.79	50.2051	2934.79	63.5931	2934.79	80.3282
2934.05	43.5051	2934.05	76.9706	2934.05	50.1982
2933.31	53.5375	2933.31	60.2297	2933.31	63.5757
2932.57	50.1845	2932.57	43.4933	2932.57	46.8389
2931.83	53.5228	2931.83	60.2132	2931.83	50.1777
2931.09	60.205	2931.09	60.205	2931.09	53.5155
2930.36	36.7869	2930.36	53.5082	2930.36	63.541
2929.62	50.1571	2929.62	60.1885	2929.62	46.8133
2928.88	50.1502	2928.88	50.1502	2928.88	50.1502
2928.14	43.4576	2928.14	53.4863	2928.14	53.4863
2927.4	36.7668	2927.4	53.479	2927.4	73.5336
2926.66	50.1297	2926.66	53.4717	2926.66	56.8136
2925.92	36.7567	2925.92	50.1228	2925.92	60.1474
2925.18	53.4571	2925.18	53.4571	2925.18	56.7981
2924.44	56.7904	2924.44	46.7685	2924.44	73.4934
2923.7	53.4424	2923.7	50.1023	2923.7	73.4834
2922.96	63.4542	2922.96	53.4351	2922.96	63.4542
2922.23	70.124	2922.23	63.4455	2922.23	56.7671
2921.49	50.0817	2921.49	66.7757	2921.49	66.7757
2920.75	30.0449	2920.75	46.7366	2920.75	80.1198
2920.01	63.4195	2920.01	46.7302	2920.01	56.7438
2919.27	36.7116	2919.27	60.0735	2919.27	70.0857
2918.53	70.0761	2918.53	40.0435	2918.53	46.7174
2917.79	50.0475	2917.79	40.038	2917.79	63.3935
2917.04	60.0488	2917.04	83.4012	2917.04	56.7128
2916.3	60.0406	2916.3	46.6983	2916.3	66.7118
2915.56	50.027	2915.56	73.373	2915.56	66.7027
2914.82	36.6815	2914.82	63.3589	2914.82	70.0282
2914.08	56.6818	2914.08	76.6871	2914.08	66.6845
2913.34	56.674	2913.34	50.0065	2913.34	63.3416
2912.6	43.3331	2912.6	69.9995	2912.6	63.3329
2911.86	56.6585	2911.86	63.3243	2911.86	59.9914
2911.12	56.6508	2911.12	66.648	2911.12	69.9804
2910.38	69.9708	2910.38	46.6472	2910.38	69.9708
2909.63	63.2983	2909.63	66.6298	2909.63	59.9668
2908.89	39.9724	2908.89	49.9655	2908.89	63.2896
2908.15	46.6281	2908.15	43.2975	2908.15	66.6116
2907.41	49.9518	2907.41	43.2916	2907.41	63.2723
2906.67	59.934	2906.67	66.5934	2906.67	69.923
2905.93	43.2798	2905.93	53.2674	2905.93	73.2427
2905.18	43.2739	2905.18	56.5889	2905.18	63.2464
2904.44	59.9094	2904.44	53.2528	2904.44	46.5962
2903.7	66.557	2903.7	56.5734	2903.7	66.557
2902.96	63.2205	2902.96	43.2561	2902.96	66.5478
2902.22	49.9041	2902.22	63.2118	2902.22	66.5387
2901.47	43.2443	2901.47	59.8767	2901.47	83.1621
2900.73	46.5644	2900.73	56.5425	2900.73	53.2165
2899.99	56.5347	2899.99	69.837	2899.99	59.8603
2899.25	53.2019	2899.25	49.8768	2899.25	66.5024
2898.5	33.2466	2898.5	53.1946	2898.5	86.4412
2897.76	56.5116	2897.76	53.1874	2897.76	66.4842
2897.02	59.8276	2897.02	59.8276	2897.02	79.7701
2896.27	66.466	2896.27	36.5563	2896.27	69.7893
2895.53	46.5198	2895.53	79.7483	2895.53	59.8112
2894.79	53.1583	2894.79	56.4807	2894.79	76.415
2894.04	53.151	2894.04	66.4387	2894.04	66.4387
2893.3	49.8222	2893.3	59.7867	2893.3	56.4652
2892.55	46.4944	2892.55	33.2103	2892.55	63.0996
2891.81	66.4115	2891.81	46.4881	2891.81	83.0144
2891.07	39.8415	2891.07	76.3628	2891.07	83.003
2890.32	43.1557	2890.32	46.4753	2890.32	59.754
2889.58	53.1074	2889.58	79.6611	2889.58	63.065
2888.83	56.4189	2888.83	26.5501	2888.83	86.2877
2888.09	53.0929	2888.09	56.4112	2888.09	69.6844
2887.35	53.0856	2887.35	46.4499	2887.35	59.7213
2886.6	53.0784	2886.6	66.3479	2886.6	79.6175
2885.86	66.3389	2885.86	76.2897	2885.86	82.9236
2885.11	59.6968	2885.11	39.7979	2885.11	82.9123
2884.37	49.7405	2884.37	43.1085	2884.37	53.0566
2883.62	49.7338	2883.62	56.3649	2883.62	69.6272
2882.88	53.0421	2882.88	99.4539	2882.88	66.3026
2882.13	36.4614	2882.13	46.4055	2882.13	76.2375
2881.39	46.3991	2881.39	66.2845	2881.39	53.0276
2880.64	56.3341	2880.64	56.3341	2880.64	82.8442
2879.9	43.0731	2879.9	66.2663	2879.9	86.1462
2879.15	59.6315	2879.15	49.693	2879.15	66.2573
2878.4	49.6861	2878.4	59.6234	2878.4	59.6234
2877.66	43.0554	2877.66	52.9913	2877.66	82.7989
2876.91	59.6071	2876.91	62.9186	2876.91	66.2301
2876.17	76.1542	2876.17	69.5321	2876.17	66.221
2875.42	56.2802	2875.42	76.1437	2875.42	62.9014
2874.67	52.9623	2874.67	49.6522	2874.67	62.8928
2873.93	56.2648	2873.93	52.9551	2873.93	59.5745
2873.18	26.4739	2873.18	49.6386	2873.18	76.1125
2872.43	36.3967	2872.43	49.6318	2872.43	59.5582
2871.69	66.1667	2871.69	59.55	2871.69	62.8584
2870.94	69.4655	2870.94	46.3103	2870.94	79.3892
2870.2	56.2263	2870.2	66.1486	2870.2	66.1486
2869.45	59.5256	2869.45	85.9814	2869.45	59.5256
2868.7	79.3566	2868.7	66.1305	2868.7	69.437
2867.95	59.5093	2867.95	76.0397	2867.95	79.3457
2867.21	66.1124	2867.21	52.8899	2867.21	69.418
2866.46	49.5775	2866.46	66.1034	2866.46	69.4085
2865.71	49.5707	2865.71	59.4849	2865.71	85.9226
2864.96	62.781	2864.96	56.1725	2864.96	79.3023
2864.22	69.38	2864.22	69.38	2864.22	69.38
2863.47	56.1571	2863.47	52.8537	2863.47	72.6739
2862.72	56.1494	2862.72	69.3611	2862.72	72.664
2861.97	56.1417	2861.97	62.7467	2861.97	82.5614
2861.23	46.2281	2861.23	49.5301	2861.23	75.9461
2860.48	56.1264	2860.48	56.1264	2860.48	89.1419
2859.73	66.022	2859.73	75.9253	2859.73	72.6242
2858.98	52.8104	2858.98	49.5097	2858.98	72.6143
2858.23	72.6043	2858.23	75.9045	2858.23	66.0039
2857.48	62.6952	2857.48	65.9949	2857.48	98.9924
2856.74	62.6866	2856.74	75.8838	2856.74	75.8838
2855.99	46.1838	2855.99	59.3792	2855.99	62.678
2855.24	56.0727	2855.24	82.4598	2855.24	59.371
2854.49	65.9588	2854.49	72.5547	2854.49	82.4485
2853.74	69.2472	2853.74	39.5699	2853.74	75.8422
2852.99	39.5645	2852.99	75.8319	2852.99	75.8319
2852.24	56.042	2852.24	65.9317	2852.24	89.0078
2851.49	59.3304	2851.49	75.8111	2851.49	92.2918
2850.74	52.7309	2850.74	75.8007	2850.74	75.8007
2849.99	65.9047	2849.99	65.9047	2849.99	88.9713
2849.24	59.3061	2849.24	75.78	2849.24	85.6643
2848.49	39.532	2848.49	65.8866	2848.49	65.8866
2847.74	62.5837	2847.74	62.5837	2847.74	72.4654
2846.99	49.4014	2846.99	62.5752	2846.99	88.9226
2846.24	36.2228	2846.24	75.7385	2846.24	105.375
2845.49	52.6805	2845.49	59.2655	2845.49	72.4356
2844.74	59.2574	2844.74	79.0099	2844.74	88.8861
2843.99	69.1242	2843.99	49.3744	2843.99	105.332
2843.24	42.7853	2843.24	72.4059	2843.24	78.9882
2842.49	59.2331	2842.49	82.2681	2842.49	65.8145
2841.74	49.3541	2841.74	65.8055	2841.74	92.1277
2840.99	69.0863	2840.99	55.927	2840.99	65.7965
2840.24	62.4981	2840.24	75.6556	2840.24	85.5237
2839.49	62.4896	2839.49	62.4896	2839.49	85.512
2838.74	49.3271	2838.74	72.3464	2838.74	95.3658
2837.99	78.9126	2837.99	72.3365	2837.99	69.0485
2837.23	62.4639	2837.23	98.6272	2837.23	95.3397
2836.48	88.7524	2836.48	65.7425	2836.48	98.6137
2835.73	62.4468	2835.73	78.8802	2835.73	98.6002
2834.98	49.2934	2834.98	75.5832	2834.98	78.8694
2834.23	65.7155	2834.23	69.0013	2834.23	105.145
2833.48	75.5625	2833.48	82.1331	2833.48	88.7038
2832.72	52.558	2832.72	82.1219	2832.72	78.837
2831.97	49.2664	2831.97	82.1106	2831.97	91.9639
2831.22	75.5314	2831.22	88.6673	2831.22	88.6673
2830.47	49.2529	2830.47	75.5211	2830.47	124.774
2829.72	68.9446	2829.72	85.36	2829.72	68.9446
2828.96	95.1962	2828.96	62.3699	2828.96	95.1962
2828.21	68.9257	2828.21	85.3366	2828.21	82.0544
2827.46	55.7894	2827.46	65.6346	2827.46	101.734
2826.71	72.1881	2826.71	82.032	2826.71	95.1571
2825.95	65.6166	2825.95	98.4249	2825.95	95.1441
2825.2	68.888	2825.2	75.4488	2825.2	78.7291
2824.45	75.4384	2824.45	88.5581	2824.45	88.5581
2823.69	65.5897	2823.69	81.9871	2823.69	95.105
2822.94	78.6968	2822.94	59.0226	2822.94	98.371
2822.19	81.9646	2822.19	78.686	2822.19	101.636
2821.43	62.2846	2821.43	81.9534	2821.43	91.7878
2820.68	62.276	2820.68	88.4975	2820.68	88.4975
2819.93	58.9903	2819.93	81.9309	2819.93	114.703
2819.17	72.0894	2819.17	91.7501	2819.17	104.857
2818.42	78.6322	2818.42	72.0795	2818.42	108.119
2817.66	85.1732	2817.66	85.1732	2817.66	101.553
2816.91	55.6825	2816.91	91.7124	2816.91	111.365
2816.16	55.6749	2816.16	75.3249	2816.16	121.175
2815.4	75.3146	2815.4	78.5891	2815.4	111.335
2814.65	62.2079	2814.65	94.9488	2814.65	98.2229
2813.89	58.9257	2813.89	72.0203	2813.89	108.03
2813.14	65.464	2813.14	94.9228	2813.14	81.83
2812.38	52.364	2812.38	78.5461	2812.38	101.455
2811.63	62.1738	2811.63	91.6245	2811.63	78.5353
2810.87	71.9808	2810.87	117.787	2810.87	98.1557
2810.12	71.971	2810.12	101.414	2810.12	134.128
2809.36	88.3159	2809.36	85.045	2809.36	107.942
2808.61	65.4103	2808.61	88.3038	2808.61	98.1154
2807.85	65.4013	2807.85	117.722	2807.85	85.0217
2807.1	75.2012	2807.1	55.5835	2807.1	104.628
2806.34	62.1142	2806.34	84.9984	2806.34	117.69
2805.59	81.718	2805.59	117.674	2805.59	107.868
2804.83	68.6337	2804.83	111.121	2804.83	101.316
2804.07	78.4278	2804.07	71.8922	2804.07	143.784
2803.32	81.6844	2803.32	107.823	2803.32	127.428
2802.56	71.8725	2802.56	78.4063	2802.56	133.944
2801.81	39.1978	2801.81	88.195	2801.81	150.258
2801.05	62.0547	2801.05	117.577	2801.05	117.577
2800.29	75.1085	2800.29	97.9676	2800.29	124.092
2799.54	75.0982	2799.54	107.75	2799.54	117.545
2798.78	65.2939	2798.78	101.206	2798.78	124.058
2798.02	78.3419	2798.02	101.192	2798.02	104.456
2797.27	91.3864	2797.27	88.1226	2797.27	104.442
2796.51	94.6372	2796.51	120.744	2796.51	130.534
2795.75	94.6243	2795.75	94.6243	2795.75	107.676
2795	84.8239	2795	101.136	2795	114.186
2794.24	71.7642	2794.24	127.218	2794.24	153.315
2793.48	88.0622	2793.48	75.016	2793.48	143.509
2792.72	65.2224	2792.72	117.4	2792.72	117.4
2791.97	61.9527	2791.97	84.7774	2791.97	133.688
2791.21	71.7249	2791.21	81.5056	2791.21	149.97
2790.45	68.4553	2790.45	97.7933	2790.45	136.911
2789.69	97.7799	2789.69	123.855	2789.69	143.411
2788.94	71.6954	2788.94	107.543	2788.94	146.65
2788.18	65.1688	2788.18	84.7194	2788.18	146.63
2787.42	78.1918	2787.42	84.7078	2787.42	159.642
2786.66	61.8933	2786.66	114.014	2786.66	146.59
2785.9	87.9417	2785.9	100.97	2785.9	136.798
2785.14	61.8764	2785.14	136.779	2785.14	172.603
2784.39	78.1489	2784.39	136.761	2784.39	156.298
2783.63	87.9055	2783.63	110.696	2783.63	136.742
2782.87	87.8935	2782.87	120.447	2782.87	162.766
2782.11	81.3717	2782.11	100.901	2782.11	133.45
2781.35	81.3605	2781.35	107.396	2781.35	136.686
2780.59	94.3653	2780.59	110.635	2780.59	126.905
2779.83	81.3382	2779.83	110.62	2779.83	156.169
2779.07	74.8209	2779.07	120.364	2779.07	188.679
2778.31	74.8107	2778.31	130.106	2778.31	201.664
2777.55	94.3136	2777.55	100.818	2777.55	152.853
2776.79	100.804	2776.79	136.573	2776.79	204.86
2776.04	100.79	2776.04	156.062	2776.04	165.816
2775.28	87.7731	2775.28	123.532	2775.28	169.044
2774.51	81.2602	2774.51	139.768	2774.51	178.773
2773.75	94.249	2773.75	133.249	2773.75	207.998
2773	68.2399	2773	165.725	2773	188.472
2772.23	81.2268	2772.23	107.219	2772.23	191.695
2771.47	87.713	2771.47	162.431	2771.47	178.675
2770.71	81.2046	2770.71	155.913	2770.71	198.139
2769.95	77.9457	2769.95	146.148	2769.95	207.855
2769.19	107.161	2769.19	155.87	2769.19	181.848
2768.43	87.6649	2768.43	155.849	2768.43	224.032
2767.67	81.1601	2767.67	165.567	2767.67	262.959
2766.91	87.6409	2766.91	165.544	2766.91	210.987
2766.15	94.1199	2766.15	172.012	2766.15	259.641
2765.39	113.577	2765.39	142.783	2765.39	233.645
2764.63	120.051	2764.63	142.763	2764.63	210.9
2763.87	90.837	2763.87	194.651	2763.87	272.511
2763.1	110.287	2763.1	162.187	2763.1	243.28
2762.34	113.515	2762.34	178.381	2762.34	278.923
2761.58	87.5568	2761.58	194.571	2761.58	262.67
2760.82	116.726	2760.82	171.847	2760.82	223.726
2760.06	116.71	2760.06	197.759	2760.06	256.114
2759.29	90.7623	2759.29	184.766	2759.29	285.253
2758.53	84.2677	2758.53	175.018	2758.53	256.044
2757.77	74.5343	2757.77	171.753	2757.77	294.897
2757.01	71.2839	2757.01	239.773	2757.01	330.498
2756.25	123.11	2756.25	213.822	2756.25	353.131
2755.48	116.614	2755.48	204.075	2755.48	320.69
2754.72	97.1654	2754.72	194.331	2754.72	317.407
2753.96	103.629	2753.96	223.45	2753.96	365.939
2753.2	126.28	2753.2	200.753	2753.2	369.127
2752.43	119.788	2752.43	265.476	2752.43	433.827
2751.67	123.009	2751.67	246.017	2751.67	414.345
2750.91	110.045	2750.91	242.747	2750.91	443.418
2750.14	129.447	2750.14	252.422	2750.14	427.176
2749.38	119.722	2749.38	268.566	2749.38	456.239
2748.62	106.765	2748.62	268.529	2748.62	520.882
2747.85	142.333	2747.85	291.137	2747.85	517.576
2747.09	135.845	2747.09	300.8	2747.09	566.021
2746.33	142.294	2746.33	284.589	2746.33	601.517
2745.56	135.808	2745.56	307.184	2745.56	643.47
2744.8	135.789	2744.8	316.841	2744.8	733.908
2744.03	126.073	2744.03	329.729	2744.03	775.832
2743.27	122.823	2743.27	349.076	2743.27	746.636
2742.5	155.124	2742.5	394.273	2742.5	833.791
2741.74	145.409	2741.74	348.981	2741.74	930.615
2740.98	155.081	2740.98	355.395	2740.98	949.873
2740.21	151.83	2740.21	397.341	2740.21	1027.27
2739.45	167.959	2739.45	436.046	2739.45	1078.81
2738.68	148.558	2738.68	468.282	2738.68	1143.25
2737.92	158.225	2737.92	471.447	2737.92	1246.43
2737.15	122.689	2737.15	481.068	2737.15	1188.14
2736.39	174.323	2736.39	500.371	2736.39	1268.68
2735.62	171.071	2735.62	519.669	2735.62	1329.84
2734.86	167.82	2734.86	561.553	2734.86	1310.29
2734.09	154.89	2734.09	574.384	2734.09	1364.97
2733.33	164.548	2733.33	645.286	2733.33	1429.31
2732.56	180.655	2732.56	709.718	2732.56	1409.76
2731.79	151.601	2731.79	738.65	2731.79	1451.5
2731.03	209.632	2731.03	783.7	2731.03	1415.82
2730.26	196.704	2730.26	796.491	2730.26	1551.06
2729.5	248.265	2729.5	893.109	2729.5	1554.07
2728.73	215.993	2728.73	954.238	2728.73	1640.9
2727.96	232.08	2727.96	1047.58	2727.96	1656.79
2727.2	219.157	2727.2	1076.45	2727.2	1750.03
2726.43	235.239	2726.43	1198.75	2726.43	1740.12
2725.66	257.761	2725.66	1301.69	2725.66	1884.87
2724.9	251.282	2724.9	1333.73	2724.9	1868.51
2724.13	244.805	2724.13	1394.75	2724.13	1932.67
2723.36	309.185	2723.36	1507.28	2723.36	1935.63
2722.6	293.042	2722.6	1545.72	2722.6	2064.17
2721.83	241.485	2721.83	1609.9	2721.83	2034.91
2721.06	225.355	2721.06	1715.92	2721.06	2153.75
2720.29	280.046	2720.29	1709.24	2720.29	2066.54
2719.53	296.1	2719.53	1741.19	2719.53	2140.28
2718.76	341.111	2718.76	1895.42	2718.76	2146.43
2717.99	289.583	2717.99	1850.11	2717.99	2226.57
2717.22	341.018	2717.22	1994.63	2717.22	2277.74
2716.46	334.538	2716.46	2010.44	2716.46	2151.98
2715.69	347.357	2715.69	1945.84	2715.69	2331.79
2714.92	353.741	2714.92	2038.83	2714.92	2366.85
2714.15	395.492	2714.15	2070.71	2714.15	2344.01
2713.38	376.148	2713.38	2218.31	2713.38	2253.67
2712.62	417.885	2712.62	2308.01	2712.62	2176.22
2711.85	456.396	2711.85	2198.42	2711.85	2269.13
2711.08	456.334	2711.08	2336.3	2711.08	2217.4
2710.31	414.5	2710.31	2387.39	2710.31	2345.62
2709.54	536.527	2709.54	2451.32	2709.54	2297.11
2708.77	510.755	2708.77	2508.8	2708.77	2364.25
2708	536.38	2708	2492.4	2708	2351.08
2707.23	549.152	2707.23	2527.38	2707.23	2370.02
2706.46	577.975	2706.46	2520.61	2706.46	2327.96
2705.7	642.107	2705.7	2812.43	2705.7	2318
2704.93	699.8	2704.93	2747.84	2704.93	2349.79
2704.16	674.027	2704.16	2769.93	2704.16	2426.5
2703.39	763.792	2703.39	2843.36	2703.39	2336.31
2702.62	824.654	2702.62	2871.85	2702.62	2300.69
2701.85	882.291	2701.85	2970.91	2701.85	2354.91
2701.08	965.575	2701.08	2874.27	2701.08	2325.72
2700.31	987.894	2700.31	2905.95	2700.31	2357.48
2699.54	1035.86	2699.54	2786.89	2699.54	2392.43
2698.77	1176.81	2698.77	2927.6	2698.77	2299.11
2698	1170.24	2698	2843.84	2698	2308.41
2697.23	1237.4	2697.23	2756.89	2697.23	2340.15
2696.46	1365.44	2696.46	2692.41	2696.46	2458.43
2695.68	1499.85	2695.68	2676.02	2695.68	2557.44
2694.91	1618.21	2694.91	2659.63	2694.91	2361.62
2694.14	1957.6	2694.14	2745.77	2694.14	2460.62
2693.37	1896.47	2693.37	2658.9	2693.37	2492.31
2692.6	2043.55	2692.6	2706.58	2692.6	2639.31
2691.83	2225.81	2691.83	2699.8	2691.83	2735.03
2691.06	2440.05	2691.06	2673.81	2691.06	2750.66
2690.29	2574.19	2690.29	2814.32	2690.29	2734.28
2689.51	2740.3	2689.51	2797.93	2689.51	2791.53
2688.74	2960.79	2688.74	2743.13	2688.74	2775.14
2687.97	3120.4	2687.97	2774.76	2687.97	2909.17
2687.2	3350.37	2687.2	2793.58	2687.2	2729.58
2686.43	3612.27	2686.43	2802.79	2686.43	2847.58
2685.66	3675.76	2685.66	2859.99	2685.66	2920.77
2684.88	3975.93	2684.88	2885.19	2684.88	2891.58
2684.11	4208.85	2684.11	2840.01	2684.11	2776.05
2683.34	4563.23	2683.34	2830.03	2683.34	2612.58
2682.57	4498.65	2682.57	2845.63	2682.57	2656.99
2681.79	4718.62	2681.79	2781.3	2681.79	2701.38
2681.02	4925.74	2681.02	2752.15	2681.02	2675.44
2680.25	4973.01	2680.25	2614.34	2680.25	2598.36
2679.47	5250.34	2679.47	2607.59	2679.47	2332.77
2678.7	5402.99	2678.7	2536.94	2678.7	2303.7
2677.93	5475.72	2677.93	2389.64	2677.93	2242.68
2677.16	5650.65	2677.16	2379.73	2677.16	2018.78
2676.38	5557.26	2676.38	2139.86	2676.38	1992.95
2675.61	5789.61	2675.61	2107.64	2675.61	1893.68
2674.83	5629.17	2674.83	2094.57	2674.83	1864.68
2674.06	5602.85	2674.06	1835.69	2674.06	1832.5
2673.29	5506.32	2673.29	1726.91	2673.29	1586.46
2672.51	5432.16	2672.51	1777.74	2672.51	1522.41
2671.74	5300.57	2671.74	1560.49	2671.74	1541.35
2670.96	5073.3	2670.96	1423.08	2670.96	1423.08
2670.19	4922.66	2670.19	1336.74	2670.19	1387.79
2669.42	4609.38	2669.42	1279.14	2669.42	1291.9
2668.64	4411	2668.64	1243.88	2668.64	1247.07
2667.87	4094.68	2667.87	1189.5	2667.87	1211.82
2667.09	3807.15	2667.09	1068.17	2667.09	1182.96
2666.32	3478.25	2666.32	1071.21	2666.32	1109.47
2665.54	3286.51	2665.54	1032.81	2665.54	1090.19
2664.77	2938.65	2664.77	1003.98	2664.77	1048.61
2663.99	2817.14	2663.99	1007.03	2663.99	1064.4
2663.22	2660.62	2663.22	927.236	2663.22	990.963
2662.44	2555.12	2662.44	879.319	2662.44	984.455
2661.67	2261.71	2661.67	818.674	2661.67	1000.25
2660.89	2028.89	2660.89	847.227	2660.89	977.814
2660.12	1866.19	2660.12	783.418	2660.12	936.28
2659.34	1748.12	2659.34	834.257	2659.34	971.177
2658.57	1646	2658.57	795.938	2658.57	850.061
2657.79	1467.51	2657.79	849.945	2657.79	910.428
2657.01	1387.73	2657.01	837.096	2657.01	881.657
2656.24	1314.35	2656.24	836.981	2656.24	836.981
2655.46	1151.88	2655.46	798.682	2655.46	811.41
2654.68	1046.73	2654.68	763.575	2654.68	785.846
2653.91	1033.87	2653.91	830.274	2653.91	833.455
2653.13	954.207	2653.13	795.172	2653.13	744.281
2652.35	912.733	2652.35	823.685	2652.35	833.226
2651.58	864.91	2651.58	826.752	2651.58	779.055
2650.8	798.024	2650.8	807.562	2650.8	712.181
2650.02	734.336	2650.02	842.42	2650.02	721.62
2649.25	699.271	2649.25	756.484	2649.25	731.056
2648.47	635.614	2648.47	794.517	2648.47	676.929
2647.69	559.263	2647.69	781.697	2647.69	692.724
2646.92	590.958	2646.92	733.932	2646.92	635.439
2646.14	549.579	2646.14	810.073	2646.14	638.528
2645.36	470.096	2645.36	746.436	2645.36	600.325
2644.58	463.679	2644.58	711.398	2644.58	619.298
2643.8	466.791	2643.8	673.195	2643.8	593.809
2643.03	381.002	2643.03	606.427	2643.03	561.977
2642.25	406.346	2642.25	609.519	2642.25	546.027
2641.47	409.464	2641.47	571.345	2641.47	577.693
2640.69	358.629	2640.69	628.393	2640.69	533.182
2639.91	326.847	2639.91	552.149	2639.91	542.629
2639.13	358.53	2639.13	539.381	2639.13	526.69
2638.36	295.033	2638.36	501.238	2638.36	513.928
2637.58	291.82	2637.58	485.31	2637.58	482.138
2636.8	250.55	2636.8	475.728	2636.8	485.243
2636.02	272.714	2636.02	402.728	2636.02	443.952
2635.24	285.359	2635.24	447.062	2635.24	450.232
2634.46	282.149	2634.46	380.426	2634.46	424.809
2633.68	256.752	2633.68	389.883	2633.68	434.26
2632.9	240.87	2632.9	373.983	2632.9	450.047
2632.12	259.85	2632.12	345.411	2632.12	430.972
2631.34	215.456	2631.34	351.7	2631.34	380.217
2630.56	202.754	2630.56	316.804	2630.56	357.988
2629.79	240.738	2629.79	323.095	2629.79	395.95
2629	202.699	2629	294.546	2629	348.388
2628.22	250.172	2628.22	266.005	2628.22	361.007
2627.44	199.477	2627.44	281.8	2627.44	383.122
2626.67	196.283	2626.67	269.098	2626.67	313.42
2625.88	193.091	2625.88	218.414	2625.88	354.528
2625.1	170.909	2625.1	275.354	2625.1	297.509
2624.32	183.544	2624.32	265.823	2624.32	287.974
2623.54	167.698	2623.54	230.981	2623.54	272.114
2622.76	186.657	2622.76	215.131	2622.76	275.241
2621.98	186.632	2621.98	186.632	2621.98	262.55
2621.2	186.606	2621.2	221.397	2621.2	265.676
2620.42	142.307	2620.42	192.905	2620.42	259.315
2619.64	164.421	2619.64	202.364	2619.64	278.251
2618.86	126.46	2618.86	202.337	2618.86	218.144
2618.08	148.571	2618.08	180.181	2618.08	211.792
2617.29	139.068	2617.29	173.835	2617.29	252.851
2616.51	123.248	2616.51	164.331	2616.51	230.695
2615.73	129.551	2615.73	195.906	2615.73	192.746
2614.95	161.126	2614.95	161.126	2614.95	208.516
2614.17	142.151	2614.17	167.422	2614.17	199.011
2613.38	138.973	2613.38	164.24	2613.38	183.191
2612.6	148.428	2612.6	157.902	2612.6	217.904
2611.82	145.25	2611.82	129.462	2611.82	192.614
2611.04	116.815	2611.04	135.758	2611.04	157.858
2610.26	116.799	2610.26	129.426	2610.26	192.561
2609.47	123.096	2609.47	145.19	2609.47	170.44
2608.69	110.455	2608.69	126.234	2608.69	189.352
2607.91	123.062	2607.91	138.839	2607.91	173.549
2607.12	126.2	2607.12	138.82	2607.12	173.525
2606.34	107.255	2606.34	119.873	2606.34	154.573
2605.56	116.703	2605.56	148.244	2605.56	173.477
2604.78	97.7645	2604.78	107.226	2604.78	170.299
2603.99	100.904	2603.99	148.203	2603.99	138.743
2603.21	78.8206	2603.21	113.502	2603.21	145.03
2602.42	135.553	2602.42	113.486	2602.42	138.705
2601.64	107.167	2601.64	126.078	2601.64	132.382
2600.86	113.455	2600.86	104	2600.86	151.273
2600.07	100.835	2600.07	103.986	2600.07	163.857
2599.29	122.876	2599.29	129.177	2599.29	129.177
2598.51	94.5067	2598.51	141.76	2598.51	148.06
2597.72	94.4937	2597.72	97.6435	2597.72	135.441
2596.94	107.078	2596.94	129.124	2596.94	113.377
2596.15	103.914	2596.15	138.553	2596.15	125.957
2595.37	94.4547	2595.37	107.049	2595.37	160.573
2594.58	84.9975	2594.58	91.2936	2594.58	135.366
2593.8	103.872	2593.8	100.724	2593.8	129.053
2593.01	88.1213	2593.01	116.446	2593.01	132.182
2592.23	69.2287	2592.23	100.696	2592.23	132.164
2591.44	103.829	2591.44	94.3897	2591.44	122.707
2590.66	69.2096	2590.66	78.6473	2590.66	147.857
2589.87	69.2001	2589.87	94.3638	2589.87	116.382
2589.09	97.4958	2589.09	100.641	2589.09	113.221
2588.3	88.0486	2588.3	119.495	2588.3	119.495
2587.52	94.3248	2587.52	106.901	2587.52	103.757
2586.73	106.887	2586.73	91.1681	2586.73	97.4556
2585.95	72.2958	2585.95	94.2989	2585.95	122.589
2585.16	94.2859	2585.16	122.572	2585.16	113.143
2584.37	75.4183	2584.37	100.558	2584.37	119.412
2583.59	81.6919	2583.59	116.254	2583.59	131.964
2582.8	72.256	2582.8	84.8223	2582.8	138.229
2582.02	72.2461	2582.02	87.9517	2582.02	81.6694
2581.23	56.5326	2581.23	91.0803	2581.23	128.769
2580.44	87.9275	2580.44	103.629	2580.44	109.909
2579.66	84.7756	2579.66	87.9154	2579.66	116.174
2578.87	78.4851	2578.87	91.0427	2578.87	119.297
2578.08	91.0302	2578.08	81.6133	2578.08	113.003
2577.29	75.325	2577.29	103.572	2577.29	97.2947
2576.51	78.4527	2576.51	100.419	2576.51	112.972
2575.72	72.1665	2575.72	87.8549	2575.72	119.232
2574.93	78.4311	2574.93	94.1173	2574.93	122.353
2574.15	75.2835	2574.15	94.1044	2574.15	90.9676
2573.36	69.0004	2573.36	106.637	2573.36	106.637
2572.57	75.2628	2572.57	103.486	2572.57	112.894
2571.78	72.1169	2571.78	90.93	2571.78	97.201
2571	72.107	2571	90.9175	2571	119.133
2570.21	87.7703	2570.21	100.309	2570.21	106.578
2569.42	81.4898	2569.42	122.235	2569.42	112.832
2568.63	68.9434	2568.63	94.0137	2568.63	128.485
2567.84	78.334	2567.84	94.0008	2567.84	106.534
2567.05	78.3232	2567.05	78.3232	2567.05	109.652
2566.27	84.5774	2566.27	93.9749	2566.27	109.637
2565.48	68.9054	2565.48	81.4337	2565.48	90.8299
2564.69	78.2909	2564.69	112.739	2564.69	103.344
2563.9	68.8865	2563.9	90.8049	2563.9	97.0673
2563.11	75.1385	2563.11	84.5308	2563.11	106.446
2562.32	65.7371	2562.32	78.2585	2562.32	122.083
2561.53	93.8973	2561.53	78.2477	2561.53	100.157
2560.74	84.4959	2560.74	84.4959	2560.74	106.402
2559.95	78.2262	2559.95	81.3552	2559.95	112.646
2559.16	62.5723	2559.16	78.2154	2559.16	115.759
2558.38	84.461	2558.38	103.23	2558.38	112.615
2557.58	68.8106	2557.58	96.9604	2557.58	118.855
2556.79	62.5465	2556.79	81.3104	2556.79	90.6924
2556	75.0455	2556	93.8068	2556	109.441
2555.22	90.6674	2555.22	96.9204	2555.22	109.426
2554.42	87.5289	2554.42	56.2686	2554.42	100.033
2553.63	56.2608	2553.63	100.019	2553.63	112.522
2552.84	81.2545	2552.84	84.3796	2552.84	96.8803
2552.05	65.6196	2552.05	93.7422	2552.05	115.615
2551.26	84.3564	2551.26	78.1078	2551.26	93.7293
2550.47	65.6015	2550.47	90.5925	2550.47	99.9642
2549.68	59.3456	2549.68	74.9628	2549.68	124.938
2548.89	81.1985	2548.89	68.7064	2548.89	96.8136
2548.1	49.9614	2548.1	90.5551	2548.1	87.4325
2547.31	71.8097	2547.31	81.1762	2547.31	106.153
2546.52	78.0432	2546.52	90.5302	2546.52	109.261
2545.73	84.2751	2545.73	93.639	2545.73	87.3964
2544.93	78.0217	2544.93	78.0217	2544.93	90.5052
2544.14	68.6497	2544.14	90.4928	2544.14	87.3723
2543.35	71.7602	2543.35	96.7203	2543.35	112.32
2542.56	71.7503	2542.56	99.8266	2542.56	115.424
2541.77	81.0979	2541.77	77.9788	2541.77	131.004
2540.98	62.3744	2540.98	93.5616	2540.98	93.5616
2540.18	87.3122	2540.18	71.7207	2540.18	106.022
2539.39	74.8287	2539.39	87.3001	2539.39	84.1823
2538.6	65.4661	2538.6	87.2881	2538.6	127.815
2537.81	77.9251	2537.81	77.9251	2537.81	105.978
2537.01	49.8652	2537.01	71.6812	2537.01	87.264
2536.22	77.9036	2536.22	109.065	2536.22	105.949
2535.43	52.9671	2535.43	87.24	2535.43	93.4714
2534.64	96.5738	2534.64	93.4586	2534.64	105.92
2533.84	80.9863	2533.84	93.4457	2533.84	93.4457
2533.05	59.1741	2533.05	87.204	2533.05	90.3184
2532.26	68.5079	2532.26	121.446	2532.26	105.876
2531.46	68.4985	2531.46	96.5206	2531.46	102.748
2530.67	77.8285	2530.67	99.6205	2530.67	102.734
2529.88	77.8178	2529.88	99.6067	2529.88	80.9305
2529.08	71.5825	2529.08	87.1439	2529.08	105.818
2528.29	80.9082	2528.29	62.2371	2528.29	112.027
2527.5	99.5656	2527.5	99.5656	2527.5	118.234
2526.7	68.4419	2526.7	105.774	2526.7	96.4409
2525.91	77.7642	2525.91	80.8747	2525.91	99.5381
2525.11	68.423	2525.11	118.185	2525.11	124.406
2524.32	83.9621	2524.32	102.62	2524.32	93.2913
2523.52	96.3877	2523.52	90.1691	2523.52	115.043
2522.73	65.2859	2522.73	102.592	2522.73	93.2656
2521.94	52.8432	2521.94	93.2527	2521.94	127.445
2521.14	108.78	2521.14	118.104	2521.14	108.78
2520.35	71.474	2520.35	99.4421	2520.35	105.657
2519.55	83.8928	2519.55	108.75	2519.55	121.178
2518.76	74.561	2518.76	90.0946	2518.76	136.695
2517.96	80.7633	2517.96	77.657	2517.96	130.464
2517.17	77.6463	2517.17	96.2815	2517.17	99.3873
2516.37	80.7411	2516.37	80.7411	2516.37	114.901
2515.58	71.415	2515.58	102.465	2515.58	90.0449
2514.78	83.8234	2514.78	102.451	2514.78	130.392
2513.98	52.7704	2513.98	127.27	2513.98	111.749
2513.19	74.4891	2513.19	99.3188	2513.19	114.837
2512.39	93.0986	2512.39	117.925	2512.39	102.408
2511.6	71.3657	2511.6	102.394	2511.6	133.423
2510.8	74.4583	2510.8	111.688	2510.8	105.483
2510	99.2641	2510	111.672	2510	111.672
2509.21	86.8441	2509.21	111.657	2509.21	130.266
2508.41	80.6298	2508.41	120.945	2508.41	117.844
2507.61	80.6187	2507.61	105.424	2507.61	93.0216
2506.82	80.6076	2506.82	96.1091	2506.82	108.51
2506.02	83.6964	2506.02	102.296	2506.02	127.094
2505.22	80.5854	2505.22	120.878	2505.22	142.574
2504.43	96.0693	2504.43	117.762	2504.43	130.158
2503.63	105.352	2503.63	111.549	2503.63	136.338
2502.83	68.1594	2502.83	108.435	2502.83	130.123
2502.03	96.0296	2502.03	114.616	2502.03	117.714
2501.24	80.5298	2501.24	105.308	2501.24	151.768
2500.44	77.4219	2500.44	114.584	2500.44	142.456
2499.64	92.8934	2499.64	123.858	2499.64	179.594
2498.84	86.6886	2498.84	111.457	2498.84	142.417
2498.05	99.059	2498.05	130.015	2498.05	136.206
2497.25	80.4743	2497.25	105.236	2497.25	117.616
2496.45	80.4632	2496.45	126.884	2496.45	129.979
2495.65	86.6408	2495.65	139.244	2495.65	129.961
2494.85	102.098	2494.85	126.849	2494.85	136.131
2494.05	111.365	2494.05	120.645	2494.05	139.206
2493.26	120.628	2493.26	126.814	2493.26	111.349
2492.46	120.612	2492.46	132.982	2492.46	145.352
2491.66	111.318	2491.66	126.779	2491.66	163.886
2490.86	105.12	2490.86	117.487	2490.86	148.404
2490.06	111.288	2490.06	132.927	2490.06	139.11
2489.26	132.909	2489.26	139.091	2489.26	132.909
2488.46	120.528	2488.46	154.524	2488.46	139.071
2487.66	126.692	2487.66	157.592	2487.66	163.773
2486.86	105.047	2486.86	135.943	2486.86	157.571
2486.06	111.211	2486.06	132.835	2486.06	197.708
2485.26	132.817	2485.26	132.817	2485.26	148.261
2484.46	123.534	2484.46	108.092	2484.46	148.24
2483.67	138.956	2483.67	132.78	2483.67	179.099
2482.87	135.85	2482.87	148.2	2482.87	194.512
2482.06	132.744	2482.06	142.005	2482.06	185.224
2481.26	145.072	2481.26	141.985	2481.26	169.765
2480.46	111.104	2480.46	135.793	2480.46	172.828
2479.66	135.775	2479.66	148.118	2479.66	203.662
2478.86	138.841	2478.86	157.353	2478.86	191.292
2478.06	132.652	2478.06	144.992	2478.06	160.417
2477.26	144.972	2477.26	166.564	2477.26	203.578
2476.46	132.616	2476.46	157.288	2476.46	169.625
2475.66	126.43	2475.66	194.271	2475.66	185.02
2474.86	160.328	2474.86	169.578	2474.86	194.244
2474.06	120.23	2474.06	154.14	2474.06	197.3
2473.26	154.119	2473.26	194.19	2473.26	231.179
2472.46	138.688	2472.46	184.917	2472.46	231.147
2471.65	147.914	2471.65	224.952	2471.65	224.952
2470.85	166.38	2470.85	200.272	2470.85	209.515
2470.05	175.599	2470.05	184.841	2470.05	227.97
2469.25	184.815	2469.25	181.735	2469.25	227.939
2468.45	212.508	2468.45	215.588	2468.45	221.748
2467.64	187.844	2467.64	240.194	2467.64	252.511
2466.84	200.134	2466.84	212.45	2466.84	230.924
2466.04	187.792	2466.04	227.813	2466.04	243.206
2465.24	218.547	2465.24	233.938	2465.24	240.094
2464.43	227.75	2464.43	209.284	2464.43	249.294
2463.63	227.719	2463.63	255.414	2463.63	215.41
2462.83	243.072	2462.83	224.611	2462.83	255.379
2462.03	221.503	2462.03	252.268	2462.03	224.58
2461.22	236.853	2461.22	215.321	2461.22	227.625
2460.42	221.442	2460.42	258.349	2460.42	218.366
2459.62	227.562	2459.62	212.186	2459.62	236.787
2458.81	267.502	2458.81	245.979	2458.81	261.352
2458.01	242.871	2458.01	273.614	2458.01	255.168
2457.21	273.576	2457.21	221.32	2457.21	233.615
2456.4	258.171	2456.4	205.922	2456.4	239.73
2455.6	264.281	2455.6	215.113	2455.6	242.77
2454.79	285.753	2454.79	218.156	2454.79	261.172
2453.99	261.136	2453.99	208.909	2453.99	233.486
2453.19	248.813	2453.19	190.449	2453.19	187.378
2452.38	248.779	2452.38	233.422	2452.38	184.28
2451.58	202.681	2451.58	224.177	2451.58	230.319
2450.77	187.3	2450.77	199.582	2450.77	208.794
2449.97	181.134	2449.97	205.695	2449.97	178.064
2449.17	178.039	2449.17	199.527	2449.17	190.318
2448.36	156.53	2448.36	190.292	2448.36	193.361
2447.56	174.921	2447.56	193.334	2447.56	177.99
2446.75	135.008	2446.75	202.513	2446.75	193.308
2445.95	131.922	2445.95	168.737	2445.95	190.213
2445.14	107.363	2445.14	141.106	2445.14	196.322
2444.33	122.684	2444.33	150.288	2444.33	174.825
2443.53	110.4	2443.53	156.401	2443.53	147.201
2442.72	95.0539	2442.72	144.114	2442.72	153.313
2441.92	95.0408	2441.92	162.489	2441.92	174.752
2441.11	91.9623	2441.11	131.813	2441.11	180.859
2440.31	88.8846	2440.31	125.664	2440.31	140.989
2439.5	104.195	2439.5	104.195	2439.5	147.099
2438.69	73.5393	2438.69	98.0524	2438.69	113.373
2437.89	98.0389	2437.89	94.9752	2437.89	143.995
2437.08	91.8988	2437.08	88.8355	2437.08	116.405
2436.28	76.5717	2436.28	101.075	2436.28	110.263
2435.47	82.6861	2435.47	101.061	2435.47	94.9359
2434.66	82.6746	2434.66	76.5506	2434.66	101.047
2433.86	82.6632	2433.86	76.54	2433.86	125.526
2433.05	79.5906	2433.05	88.7742	2433.05	125.508
2432.24	76.5189	2432.24	67.3366	2432.24	91.8227
2431.43	70.3876	2431.43	45.905	2431.43	91.81
2430.63	73.4378	2430.63	73.4378	2430.63	88.7374
2429.82	67.3087	2429.82	67.3087	2429.82	70.3682
2429.01	61.1813	2429.01	67.2994	2429.01	70.3585
2428.21	61.1728	2428.21	82.5833	2428.21	85.642
2427.4	67.2808	2427.4	73.3973	2427.4	73.3973
2426.59	58.0981	2426.59	58.0981	2426.59	73.3871
2425.78	64.2049	2425.78	64.2049	2425.78	73.377
2424.97	30.5695	2424.97	67.2529	2424.97	79.4808
2424.17	51.961	2424.17	61.1306	2424.17	85.5828
2423.36	70.2905	2423.36	48.8977	2423.36	79.4588
2422.55	48.891	2422.55	61.1137	2422.55	70.2807
2421.74	67.2158	2421.74	54.9947	2421.74	100.824
2420.93	51.9323	2420.93	67.2065	2420.93	79.4259
2420.12	73.306	2420.12	73.306	2420.12	51.9251
2419.31	58.0259	2419.31	61.0799	2419.31	58.0259
2418.51	42.7501	2418.51	67.1786	2418.51	64.1251
2417.7	42.7441	2417.7	61.063	2417.7	58.0099
2416.89	64.1073	2416.89	54.9492	2416.89	64.1073
2416.08	79.36	2416.08	79.36	2416.08	64.0985
2415.27	54.934	2415.27	79.3491	2415.27	79.3491
2414.46	61.0293	2414.46	57.9778	2414.46	70.1837
2413.65	30.5104	2413.65	54.9188	2413.65	57.9698
2412.84	36.6075	2412.84	57.9618	2412.84	67.1137
2412.03	45.753	2412.03	48.8032	2412.03	70.1546
2411.22	48.7965	2411.22	73.1947	2411.22	70.1449
2410.41	60.9871	2410.41	54.8884	2410.41	64.0365
2409.6	33.5383	2409.6	42.6851	2409.6	82.3213
2408.79	51.8248	2408.79	45.7277	2408.79	54.8733
2407.98	45.7214	2407.98	67.058	2407.98	67.058
2407.17	39.6197	2407.17	70.0965	2407.17	45.7151
2406.36	67.0395	2406.36	48.756	2406.36	76.1813
2405.55	48.7493	2405.55	82.2644	2405.55	63.9834
2404.74	54.8353	2404.74	70.0674	2404.74	48.7425
2403.93	54.8278	2403.93	60.9198	2403.93	73.1037
2403.12	57.8658	2403.12	45.6835	2403.12	67.0025
2402.3	51.7675	2402.3	57.8578	2402.3	60.9029
2401.49	54.805	2401.49	30.4473	2401.49	54.805
2400.68	60.8861	2400.68	51.7532	2400.68	36.5316
2399.87	54.7899	2399.87	45.6582	2399.87	57.8338
2399.06	60.8692	2399.06	48.6954	2399.06	48.6954
2398.25	57.8178	2398.25	60.8608	2398.25	76.076
2397.44	51.7246	2397.44	51.7246	2397.44	57.8098
2396.62	51.7174	2396.62	42.5908	2396.62	57.8018
2395.81	36.5014	2395.81	66.9191	2395.81	48.6685
2395	51.7031	2395	63.8685	2395	69.9513
2394.19	48.655	2394.19	60.8188	2394.19	72.9825
2393.38	33.4457	2393.38	48.6483	2393.38	51.6888
2392.56	60.8019	2392.56	57.7619	2392.56	42.5614
2391.75	45.5951	2391.75	36.4761	2391.75	45.5951
2390.94	48.6281	2390.94	30.3926	2390.94	54.7066
2390.12	39.5049	2390.12	69.8932	2390.12	51.6602
2389.31	63.8067	2389.31	45.5762	2389.31	48.6147
2388.5	57.7219	2388.5	66.8359	2388.5	45.5699
2387.69	45.5636	2387.69	57.7139	2387.69	51.6388
2386.87	45.5573	2386.87	66.8174	2386.87	60.7431
2386.06	39.4776	2386.06	60.7347	2386.06	54.6613
2385.24	48.5811	2385.24	48.5811	2385.24	51.6174
2384.43	48.5743	2384.43	36.4308	2384.43	69.8256
2383.62	66.7805	2383.62	60.7095	2383.62	36.4257
2382.8	51.596	2382.8	72.8414	2382.8	48.5609
2381.99	60.6927	2381.99	57.6581	2381.99	63.7274
2381.18	45.5132	2381.18	42.479	2381.18	48.5475
2380.36	30.338	2380.36	42.4732	2380.36	72.8111
2379.55	45.5007	2379.55	45.5007	2379.55	54.6008
2378.73	63.6921	2378.73	51.5603	2378.73	57.6262
2377.92	30.3254	2377.92	57.6182	2377.92	60.6508
2377.1	60.6424	2377.1	33.3533	2377.1	72.7709
2376.29	66.6974	2376.29	45.4755	2376.29	51.5389
2375.47	24.2502	2375.47	57.5943	2375.47	60.6256
2374.66	48.4938	2374.66	69.7098	2374.66	45.4629
2373.84	33.3349	2373.84	57.5784	2373.84	66.6697
2373.03	42.4203	2373.03	39.3903	2373.03	54.5404
2372.21	42.4145	2372.21	48.4736	2372.21	42.4145
2371.4	48.4669	2371.4	72.7004	2371.4	66.642
2370.58	57.5465	2370.58	42.4027	2370.58	60.5753
2369.77	36.3402	2369.77	39.3685	2369.77	60.5669
2368.95	39.3631	2368.95	45.4189	2368.95	39.3631
2368.13	39.3576	2368.13	42.3851	2368.13	66.6052
2367.32	60.5418	2367.32	48.4334	2367.32	66.596
2366.5	42.3734	2366.5	54.4801	2366.5	63.5601
2365.69	33.2888	2365.69	48.42	2365.69	57.4988
2364.87	45.3875	2364.87	48.4133	2364.87	48.4133
2364.05	39.3304	2364.05	63.5337	2364.05	60.5083
2363.24	42.3499	2363.24	60.4999	2363.24	69.5749
2362.42	42.3441	2362.42	42.3441	2362.42	87.7127
2361.61	42.3382	2361.61	45.3624	2361.61	75.604
2360.79	39.3086	2360.79	45.3561	2360.79	54.4273
2359.97	51.3965	2359.97	51.3965	2359.97	48.3732
2359.15	39.2977	2359.15	45.3436	2359.15	39.2977
2358.34	60.4497	2358.34	36.2698	2358.34	48.3598
2357.52	45.331	2357.52	54.3972	2357.52	66.4855
2356.7	36.2598	2356.7	54.3897	2356.7	63.4546
2355.88	39.276	2355.88	45.3185	2355.88	57.4034
2355.07	48.333	2355.07	48.333	2355.07	39.2706
2354.25	30.2039	2354.25	60.4079	2354.25	51.3467
2353.43	36.2397	2353.43	33.2197	2353.43	54.3596
2352.61	57.3716	2352.61	33.2151	2352.61	42.2738
2351.79	57.3637	2351.79	57.3637	2351.79	60.3828
2350.98	51.3183	2350.98	42.2621	2350.98	63.3932
2350.16	39.238	2350.16	54.3295	2350.16	57.3478
2349.34	45.2683	2349.34	33.1968	2349.34	54.322
2348.52	60.3494	2348.52	45.262	2348.52	75.4367
2347.7	48.2728	2347.7	57.324	2347.7	45.2558
2346.88	51.2828	2346.88	48.2661	2346.88	63.3493
2346.06	30.1622	2346.06	42.227	2346.06	57.3081
2345.25	51.2686	2345.25	54.2844	2345.25	54.2844
2344.43	51.2615	2344.43	45.2307	2344.43	36.1846
2343.61	36.1796	2343.61	51.2544	2343.61	66.3292
2342.79	33.16	2342.79	51.2473	2342.79	75.3637
2341.97	42.1978	2341.97	54.2543	2341.97	48.2261
2341.15	39.1782	2341.15	45.2057	2341.15	51.2331
2340.33	54.2393	2340.33	36.1595	2340.33	78.3456
2339.51	36.1545	2339.51	51.2189	2339.51	63.2704
2338.69	42.1744	2338.69	48.1994	2338.69	51.2118
2337.87	33.1325	2337.87	51.2047	2337.87	66.2649
2337.05	42.1628	2337.05	39.1511	2337.05	63.2441
2336.23	51.1905	2336.23	51.1905	2336.23	57.213
2335.41	57.205	2335.41	57.205	2335.41	45.1619
2334.59	45.1556	2334.59	48.166	2334.59	81.2801
2333.77	63.2091	2333.77	45.1494	2333.77	72.239
2332.95	57.1813	2332.95	57.1813	2332.95	84.2671
2332.13	63.1916	2332.13	57.1734	2332.13	42.1277
2331.3	78.2264	2331.3	66.1916	2331.3	69.2003
2330.48	45.1244	2330.48	51.1409	2330.48	60.1658
2329.66	42.1102	2329.66	60.1575	2329.66	60.1575
2328.84	45.1119	2328.84	45.1119	2328.84	66.1641
2328.02	66.1549	2328.02	45.1056	2328.02	72.169
2327.2	39.0861	2327.2	57.1259	2327.2	51.1126
2326.38	45.0931	2326.38	30.0621	2326.38	51.1055
2325.55	39.0753	2325.55	45.0869	2325.55	45.0869
2324.73	36.0645	2324.73	51.0914	2324.73	45.0806
2323.91	54.0893	2323.91	48.0793	2323.91	60.0992
2323.09	57.0863	2323.09	60.0909	2323.09	48.0727
2322.27	45.0619	2322.27	57.0784	2322.27	66.0908
2321.45	54.0668	2321.45	54.0668	2321.45	54.0668
2320.62	51.056	2320.62	45.0494	2320.62	57.0626
2319.8	54.0518	2319.8	45.0432	2319.8	33.0317
2318.98	45.0369	2318.98	54.0443	2318.98	42.0345
2318.15	33.0225	2318.15	36.0246	2318.15	39.0266
2317.33	33.0179	2317.33	42.0228	2317.33	30.0163
2316.51	39.0158	2316.51	48.0194	2316.51	57.0231
2315.69	48.0128	2315.69	66.0176	2315.69	51.0136
2314.86	54.0069	2314.86	48.0061	2314.86	45.0057
2314.04	44.9995	2314.04	35.9996	2314.04	44.9995
2313.21	35.9946	2313.21	44.9933	2313.21	41.9937
2312.39	41.9879	2312.39	47.9862	2312.39	38.9888
2311.57	47.9795	2311.57	44.9808	2311.57	41.9821
2310.74	29.983	2310.74	35.9797	2310.74	65.9627
2309.92	38.9726	2309.92	26.981	2309.92	44.9683
2309.1	50.9571	2309.1	41.9646	2309.1	44.9621
2308.27	50.95	2308.27	41.9588	2308.27	62.9382
2307.45	47.9463	2307.45	50.9429	2307.45	38.9564
2306.62	62.9208	2306.62	50.9359	2306.62	50.9359
2305.8	56.9204	2305.8	38.9456	2305.8	41.9414
2304.97	29.954	2304.97	38.9402	2304.97	47.9264
2304.15	35.9398	2304.15	35.9398	2304.15	29.9498
2303.32	32.9402	2303.32	47.9131	2303.32	68.8751
2302.5	35.9298	2302.5	41.9181	2302.5	47.9064
2301.68	41.9123	2301.68	44.9061	2301.68	44.9061
2300.85	62.8598	2300.85	41.9065	2300.85	41.9065
2300.03	41.9007	2300.03	74.8227	2300.03	50.8794
2299.2	35.9099	2299.2	38.9024	2299.2	41.8949
2298.37	47.8732	2298.37	41.8891	2298.37	56.8495
2297.55	41.8833	2297.55	41.8833	2297.55	44.8749
2296.72	35.895	2296.72	47.86	2296.72	65.8075
2295.9	29.9083	2295.9	50.8442	2295.9	53.835
2295.07	47.8467	2295.07	47.8467	2295.07	53.8276
2294.24	56.8101	2294.24	68.7701	2294.24	44.8501
2293.42	35.8751	2293.42	62.7814	2293.42	41.8543
2292.59	53.8052	2292.59	59.7835	2292.59	44.8376
2291.77	29.8876	2291.77	41.8427	2291.77	29.8876
2290.94	14.9417	2290.94	41.8369	2290.94	62.7553
2290.11	47.8069	2290.11	35.8552	2290.11	41.8311
2289.29	44.8128	2289.29	53.7753	2289.29	32.8627
2288.46	29.871	2288.46	41.8195	2288.46	26.8839
2287.63	35.8403	2287.63	47.7871	2287.63	62.7205
2286.8	38.8216	2286.8	56.7392	2286.8	53.753
2285.98	20.901	2285.98	35.8304	2285.98	44.7879
2285.15	47.7672	2285.15	50.7526	2285.15	47.7672
2284.32	23.8803	2284.32	47.7605	2284.32	41.7905
2283.49	41.7847	2283.49	47.7539	2283.49	38.8001
2282.67	35.8105	2282.67	38.7947	2282.67	53.7157
2281.84	29.8379	2281.84	44.7569	2281.84	50.7245
2281.01	29.8338	2281.01	38.7839	2281.01	32.8172
2280.18	53.6934	2280.18	35.7956	2280.18	47.7274
2279.36	38.7732	2279.36	35.7906	2279.36	53.6859
2278.53	32.8035	2278.53	29.8214	2278.53	47.7142
2277.7	44.7259	2277.7	26.8355	2277.7	59.6345
2276.87	23.8505	2276.87	53.6636	2276.87	53.6636
2276.04	50.6752	2276.04	44.7135	2276.04	50.6752
2275.21	26.8243	2275.21	44.7073	2275.21	50.6682
2274.38	53.6413	2274.38	50.6612	2274.38	44.7011
2273.55	44.6949	2273.55	35.7559	2273.55	44.6949
2272.73	44.6887	2272.73	29.7924	2272.73	50.6471
2271.9	23.8306	2271.9	47.6613	2271.9	56.5978
2271.07	44.6763	2271.07	38.7194	2271.07	38.7194
2270.24	38.7141	2270.24	56.5821	2270.24	41.6921
2269.41	41.6863	2269.41	53.5966	2269.41	29.7759
2268.58	32.749	2268.58	47.6349	2268.58	44.6577
2267.75	44.6515	2267.75	62.5121	2267.75	44.6515
2266.92	32.7399	2266.92	47.6216	2266.92	53.5743
2266.09	38.6872	2266.09	41.6632	2266.09	53.5669
2265.26	32.7308	2265.26	35.7063	2265.26	56.535
2264.43	29.7511	2264.43	41.6516	2264.43	53.552
2263.6	32.7217	2263.6	38.6711	2263.6	62.4687
2262.77	29.7429	2262.77	50.5629	2262.77	41.64
2261.94	23.791	2261.94	41.6343	2261.94	38.6604
2261.11	41.6285	2261.11	29.7346	2261.11	41.6285
2260.28	56.4879	2260.28	50.5418	2260.28	29.7305
2259.45	32.699	2259.45	47.5622	2259.45	38.6443
2258.61	29.7222	2258.61	44.5834	2258.61	41.6112
2257.78	44.5772	2257.78	44.5772	2257.78	56.4644
2256.95	38.6282	2256.95	56.4566	2256.95	47.5424
2256.12	50.5068	2256.12	65.3617	2256.12	59.4198
2255.29	26.7352	2255.29	26.7352	2255.29	44.5586
2254.46	47.5226	2254.46	50.4928	2254.46	53.4629
2253.62	44.5463	2253.62	41.5765	2253.62	41.5765
2252.79	20.7854	2252.79	38.6014	2252.79	56.4174
2251.96	29.6893	2251.96	59.3785	2251.96	59.3785
2251.13	20.7796	2251.13	35.6222	2251.13	56.4018
2250.3	29.681	2250.3	38.5853	2250.3	41.5534
2249.46	38.58	2249.46	50.4507	2249.46	53.4184
2248.63	32.6401	2248.63	47.4765	2248.63	35.6073
2247.8	38.5693	2247.8	35.6024	2247.8	59.3373
2246.97	41.5304	2246.97	56.3627	2246.97	53.3962
2246.13	38.5586	2246.13	50.4227	2246.13	50.4227
2245.3	44.4845	2245.3	47.4501	2245.3	50.4157
2244.47	32.6174	2244.47	50.4087	2244.47	32.6174
2243.64	38.5425	2243.64	44.4721	2243.64	62.261
2242.8	41.5016	2242.8	59.2879	2242.8	53.3591
2241.97	41.4958	2241.97	50.3877	2241.97	41.4958
2241.14	65.1986	2241.14	35.5629	2241.14	47.4172
2240.3	50.3738	2240.3	44.4474	2240.3	62.2264
2239.47	32.5903	2239.47	44.4413	2239.47	35.553
2238.63	47.3974	2238.63	53.3221	2238.63	41.4728
2237.8	50.3528	2237.8	38.5051	2237.8	38.5051
2236.97	23.6921	2236.97	38.4997	2236.97	50.3458
2236.13	20.7277	2236.13	47.3777	2236.13	56.261
2235.3	41.4497	2235.3	32.5677	2235.3	41.4497
2234.46	41.444	2234.46	53.2851	2234.46	62.166
2233.63	32.5586	2233.63	41.4382	2233.63	47.358
2232.79	32.5541	2232.79	53.2703	2232.79	50.3109
2231.96	50.3039	2231.96	50.3039	2231.96	50.3039
2231.12	53.2555	2231.12	44.3796	2231.12	50.2969
2230.29	38.457	2230.29	41.4152	2230.29	47.3317
2229.46	35.4938	2229.46	35.4938	2229.46	41.4095
2228.62	35.4889	2228.62	47.3185	2228.62	62.1056
2227.79	59.1399	2227.79	47.312	2227.79	50.2689
2226.95	35.479	2226.95	38.4356	2226.95	59.1317
2226.11	32.5179	2226.11	47.2988	2226.11	59.1235
2225.28	62.0711	2225.28	44.3365	2225.28	53.2038
2224.44	50.241	2224.44	47.2857	2224.44	67.9732
2223.61	32.5044	2223.61	53.189	2223.61	59.0989
2222.77	59.0907	2222.77	35.4544	2222.77	59.0907
2221.93	41.3577	2221.93	50.2201	2221.93	41.3577
2221.1	38.3983	2221.1	53.1668	2221.1	47.2594
2220.26	41.3462	2220.26	56.1127	2220.26	59.066
2219.43	47.2463	2219.43	53.1521	2219.43	38.3876
2218.59	41.3347	2218.59	50.1922	2218.59	50.1922
2217.75	38.3769	2217.75	38.3769	2217.75	38.3769
2216.92	44.2749	2216.92	50.1782	2216.92	17.71
2216.08	29.5125	2216.08	41.3175	2216.08	56.0738
2215.24	23.6067	2215.24	59.0168	2215.24	59.0168
2214.4	41.306	2214.4	38.3556	2214.4	53.1078
2213.57	44.2503	2213.57	61.9505	2213.57	50.1504
2212.73	23.5969	2212.73	44.2442	2212.73	58.9922
2211.89	47.1872	2211.89	47.1872	2211.89	53.0856
2211.05	38.3343	2211.05	58.9759	2211.05	47.1807
2210.22	47.1741	2210.22	70.7612	2210.22	64.8644
2209.38	35.3757	2209.38	38.3237	2209.38	44.2196
2208.54	47.161	2208.54	53.0562	2208.54	29.4756
2207.7	38.313	2207.7	55.9959	2207.7	41.2602
2206.87	38.3077	2206.87	55.9881	2206.87	70.7219
2206.03	29.4633	2206.03	64.8194	2206.03	64.8194
2205.19	53.0267	2205.19	50.0807	2205.19	58.9185
2204.35	26.5097	2204.35	55.9648	2204.35	41.2372
2203.51	32.3962	2203.51	50.0668	2203.51	53.0119
2202.67	35.3364	2202.67	32.3917	2202.67	53.0046
2201.83	44.1643	2201.83	29.4429	2201.83	58.8858
2200.99	44.1582	2200.99	52.9898	2200.99	47.1021
2200.15	41.2086	2200.15	32.3782	2200.15	50.039
2199.31	41.2028	2199.31	50.032	2199.31	52.9751
2198.48	50.0251	2198.48	38.2545	2198.48	64.7383
2197.64	29.4224	2197.64	50.0181	2197.64	47.0759
2196.8	14.7092	2196.8	70.604	2196.8	52.953
2195.96	44.1214	2195.96	52.9457	2195.96	35.2971
2195.12	32.3512	2195.12	41.1742	2195.12	49.9973
2194.28	38.2279	2194.28	55.8715	2194.28	47.0497
2193.44	41.1628	2193.44	58.804	2193.44	67.6246
2192.6	32.3377	2192.6	55.856	2192.6	58.7958
2191.76	44.0907	2191.76	55.8482	2191.76	52.9089
2190.92	38.2066	2190.92	38.2066	2190.92	44.0846
2190.08	44.0785	2190.08	44.0785	2190.08	67.587
2189.23	35.2579	2189.23	47.0105	2189.23	67.5776
2188.39	44.0662	2188.39	49.9417	2188.39	58.7549
2187.55	44.0601	2187.55	38.1854	2187.55	55.8094
2186.71	26.4324	2186.71	41.117	2186.71	55.8017
2185.87	38.1748	2185.87	64.6035	2185.87	58.7304
2185.03	38.1695	2185.03	46.9778	2185.03	46.9778
2184.19	52.8427	2184.19	32.2928	2184.19	55.7784
2183.35	29.353	2183.35	55.7706	2183.35	41.0942
2182.51	35.2187	2182.51	49.8931	2182.51	49.8931
2181.66	44.0172	2181.66	38.1482	2181.66	46.9517
2180.82	38.1429	2180.82	26.4066	2180.82	46.9452
2179.98	46.9386	2179.98	46.9386	2179.98	46.9386
2179.14	38.1323	2179.14	38.1323	2179.14	46.9321
2178.29	38.127	2178.29	41.0599	2178.29	52.7913
2177.45	29.3244	2177.45	38.1217	2177.45	43.9866
2176.61	26.3883	2176.61	55.7086	2176.61	52.7766
2175.77	43.9744	2175.77	43.9744	2175.77	49.8376
2174.93	23.4497	2174.93	41.0371	2174.93	52.7619
2174.08	35.1697	2174.08	55.6854	2174.08	58.6162
2173.24	35.1648	2173.24	49.8168	2173.24	52.7472
2172.4	43.9499	2172.4	38.0899	2172.4	43.9499
2171.55	43.9438	2171.55	32.2255	2171.55	58.5917
2170.71	35.1501	2170.71	46.8669	2170.71	38.0793
2169.87	43.9316	2169.87	38.074	2169.87	52.7179
2169.02	35.1404	2169.02	58.5673	2169.02	38.0687
2168.18	38.0635	2168.18	35.1355	2168.18	55.6312
2167.34	49.7683	2167.34	35.1306	2167.34	43.9132
2166.49	20.49	2166.49	49.7614	2166.49	46.8343
2165.65	40.9743	2165.65	52.6812	2165.65	49.7545
2164.8	35.1159	2164.8	40.9686	2164.8	55.6002
2163.96	26.3333	2163.96	46.8147	2163.96	32.1851
2163.12	49.7337	2163.12	40.9572	2163.12	43.8827
2162.27	40.9515	2162.27	46.8017	2162.27	38.0264
2161.43	20.4729	2161.43	38.0211	2161.43	49.7199
2160.58	32.1672	2160.58	52.6373	2160.58	46.7887
2159.74	35.0866	2159.74	46.7822	2159.74	67.2494
2158.89	32.1583	2158.89	43.8522	2158.89	58.4696
2158.05	49.6922	2158.05	43.8461	2158.05	43.8461
2157.2	40.9173	2157.2	32.1493	2157.2	40.9173
2156.36	40.9116	2156.36	43.8339	2156.36	52.6007
2155.51	35.0622	2155.51	46.7496	2155.51	52.5934
2154.67	40.9002	2154.67	46.7431	2154.67	46.7431
2153.82	35.0525	2153.82	32.1314	2153.82	75.947
2152.98	35.0476	2152.98	49.6508	2152.98	55.492
2152.13	40.8832	2152.13	49.6439	2152.13	40.8832
2151.28	23.3586	2151.28	43.7973	2151.28	67.1559
2150.44	32.1135	2150.44	40.8718	2150.44	64.2271
2149.59	40.8661	2149.59	55.4611	2149.59	61.2992
2148.75	35.0232	2148.75	55.4534	2148.75	52.5348
2147.9	32.1001	2147.9	37.9365	2147.9	72.9549
2147.05	32.0957	2147.05	32.0957	2147.05	35.0135
2146.21	20.4217	2146.21	43.7607	2146.21	49.5955
2145.36	55.4226	2145.36	58.3395	2145.36	35.0037
2144.51	34.9988	2144.51	52.4983	2144.51	58.3314
2143.67	46.6586	2143.67	32.0778	2143.67	43.7425
2142.82	40.8206	2142.82	40.8206	2142.82	61.2309
2141.97	37.8996	2141.97	32.0689	2141.97	49.561
2141.12	37.8943	2141.12	46.6392	2141.12	67.0438
2140.28	40.8036	2140.28	43.7181	2140.28	49.5472
2139.43	37.8838	2139.43	37.8838	2139.43	34.9696
2138.58	43.7059	2138.58	58.2746	2138.58	52.4471
2137.73	26.2199	2137.73	29.1332	2137.73	40.7865
2136.88	37.8679	2136.88	32.0421	2136.88	64.0842
2136.04	34.9502	2136.04	43.6877	2136.04	52.4252
2135.19	29.1211	2135.19	37.8574	2135.19	58.2421
2134.34	32.0287	2134.34	26.2053	2134.34	26.2053
2133.49	34.9356	2133.49	52.4033	2133.49	46.5807
2132.64	20.3762	2132.64	43.6634	2132.64	55.3069
2131.79	37.8363	2131.79	58.2097	2131.79	49.4783
2130.95	55.2915	2130.95	46.5613	2130.95	46.5613
2130.1	37.8258	2130.1	26.1871	2130.1	43.6451
2129.25	32.002	2129.25	52.3668	2129.25	58.1854
2128.4	34.9064	2128.4	43.633	2128.4	49.4507
2127.55	23.2677	2127.55	43.6269	2127.55	46.5354
2126.7	31.9886	2126.7	46.5289	2126.7	31.9886
2125.85	43.6147	2125.85	46.5224	2125.85	43.6147
2125	49.4231	2125	43.6087	2125	31.9797
2124.15	34.8821	2124.15	43.6026	2124.15	55.23
2123.3	61.0351	2123.3	58.1287	2123.3	40.6901
2122.45	29.0603	2122.45	40.6844	2122.45	55.2146
2121.6	43.5844	2121.6	31.9619	2121.6	75.5463
2120.75	58.1044	2120.75	49.3887	2120.75	40.6731
2119.9	37.7626	2119.9	46.477	2119.9	66.8107
2119.05	37.7573	2119.05	40.6617	2119.05	52.2794
2118.2	31.9441	2118.2	43.5601	2118.2	43.5601
2117.35	43.554	2117.35	34.8432	2117.35	52.2648
2116.5	37.7416	2116.5	40.6448	2116.5	58.0639
2115.65	34.8335	2115.65	40.6391	2115.65	60.9586
2114.8	34.8287	2114.8	31.9263	2114.8	72.5597
2113.95	20.3139	2113.95	43.5298	2113.95	55.1377
2113.09	26.1142	2113.09	37.7205	2113.09	40.6221
2112.24	55.1223	2112.24	40.6165	2112.24	40.6165
2111.39	40.6108	2111.39	29.0077	2111.39	75.42
2110.54	49.3062	2110.54	52.2066	2110.54	55.107
2109.69	31.8996	2109.69	52.1993	2109.69	55.0993
2108.84	40.5938	2108.84	49.2925	2108.84	46.3929
2107.98	46.3865	2107.98	63.7814	2107.98	40.5882
2107.13	40.5825	2107.13	49.2788	2107.13	40.5825
2106.28	43.4752	2106.28	55.0686	2106.28	20.2884
2105.43	40.5712	2105.43	40.5712	2105.43	60.8568
2104.57	23.1803	2104.57	26.0779	2104.57	52.1557
2103.72	28.9714	2103.72	34.7656	2103.72	49.2513
2102.87	43.451	2102.87	28.9673	2102.87	52.1412
2102.02	43.4449	2102.02	49.2376	2102.02	40.5486
2101.16	28.9592	2101.16	60.8144	2101.16	55.0226
2100.31	26.0597	2100.31	37.6418	2100.31	60.8059
2099.46	40.5316	2099.46	63.6926	2099.46	52.1121
2098.61	43.4207	2098.61	46.3154	2098.61	52.1048
2097.75	40.5203	2097.75	57.8862	2097.75	63.6748
2096.9	49.1964	2096.9	46.3025	2096.9	54.9842
2096.04	31.8285	2096.04	49.1895	2096.04	46.2961
2095.19	46.2896	2095.19	54.9689	2095.19	40.5034
2094.34	31.8197	2094.34	49.1758	2094.34	57.8539
2093.48	28.9229	2093.48	34.7075	2093.48	60.7381
2092.63	26.027	2092.63	43.3783	2092.63	40.4865
2091.77	52.0468	2091.77	43.3723	2091.77	43.3723
2090.92	46.2573	2090.92	37.5841	2090.92	52.0395
2090.06	37.5789	2090.06	34.6882	2090.06	66.4857
2089.21	31.7931	2089.21	37.5736	2089.21	37.5736
2088.36	52.0177	2088.36	43.3481	2088.36	43.3481
2087.5	34.6737	2087.5	31.7842	2087.5	52.0105
2086.65	43.336	2086.65	54.8923	2086.65	46.2251
2085.79	28.8867	2085.79	49.1073	2085.79	60.662
2084.94	34.6592	2084.94	37.5474	2084.94	54.877
2084.08	31.7665	2084.08	66.4208	2084.08	51.9815
2083.22	31.762	2083.22	31.762	2083.22	51.9742
2082.37	23.0964	2082.37	49.0799	2082.37	49.0799
2081.51	23.0932	2081.51	34.6398	2081.51	54.8464
2080.66	34.635	2080.66	43.2938	2080.66	69.27
2079.8	46.1735	2079.8	25.9726	2079.8	60.6028
2078.95	43.2817	2078.95	54.8235	2078.95	49.0526
2078.09	43.2756	2078.09	49.0457	2078.09	54.8158
2077.23	37.5003	2077.23	49.0389	2077.23	57.6928
2076.38	40.3793	2076.38	37.4951	2076.38	57.6848
2075.52	49.0252	2075.52	28.8383	2075.52	66.3282
2074.66	34.6012	2074.66	66.319	2074.66	43.2515
2073.81	40.3624	2073.81	46.1285	2073.81	63.4267
2072.95	40.3568	2072.95	37.4742	2072.95	46.1221
2072.09	37.4689	2072.09	54.7623	2072.09	77.8201
2071.24	37.4637	2071.24	66.282	2071.24	51.8728
2070.38	28.8142	2070.38	54.747	2070.38	77.7984
2069.52	28.8102	2069.52	43.2153	2069.52	63.3824
2068.66	37.448	2068.66	37.448	2068.66	57.6124
2067.81	31.6824	2067.81	46.0835	2067.81	51.8439
2066.95	40.3174	2066.95	51.8367	2066.95	51.8367
2066.09	51.8294	2066.09	63.3471	2066.09	63.3471
2065.23	34.5481	2065.23	46.0642	2065.23	48.9432
2064.38	17.2717	2064.38	40.3005	2064.38	66.208
2063.52	31.6603	2063.52	63.3206	2063.52	69.077
2062.66	37.4115	2062.66	46.0449	2062.66	51.8005
2061.8	40.2837	2061.8	46.0385	2061.8	66.1803
2060.94	28.77	2060.94	28.77	2060.94	57.5401
2060.08	46.0256	2060.08	43.149	2060.08	51.7788
2059.22	20.1334	2059.22	69.0288	2059.22	69.0288
2058.37	31.6338	2058.37	37.3854	2058.37	63.2676
2057.51	40.2556	2057.51	37.3802	2057.51	60.3834
2056.65	34.5	2056.65	48.8749	2056.65	54.6249
2055.79	40.2443	2055.79	54.6173	2055.79	60.3665
2054.93	45.9871	2054.93	37.3645	2054.93	57.4839
2054.07	51.7283	2054.07	57.4759	2054.07	60.3497
2053.21	51.721	2053.21	63.2146	2053.21	83.3284
2052.35	28.7299	2052.35	25.8569	2052.35	57.4598
2051.49	45.9614	2051.49	60.3244	2051.49	63.197
2050.63	66.0603	2050.63	63.1882	2050.63	86.1657
2049.77	43.0768	2049.77	60.3075	2049.77	63.1793
2048.91	37.328	2048.91	68.9133	2048.91	63.1705
2048.05	31.5809	2048.05	40.1938	2048.05	71.7747
2047.19	31.5764	2047.19	48.8	2047.19	71.7646
2046.33	45.923	2046.33	48.7931	2046.33	74.6248
2045.47	31.5676	2045.47	54.5259	2045.47	111.922
2044.61	34.4326	2044.61	45.9101	2044.61	71.7346
2043.75	37.2968	2043.75	54.5107	2043.75	74.5936
2042.88	45.8973	2042.88	34.423	2042.88	100.4
2042.02	31.55	2042.02	68.8364	2042.02	60.2318
2041.16	37.2812	2041.16	57.3556	2041.16	68.8268
2040.3	31.5412	2040.3	51.6129	2040.3	71.6845
2039.44	28.6698	2039.44	45.8717	2039.44	65.9406
2038.58	40.1321	2038.58	48.7319	2038.58	60.1982
2037.72	37.2603	2037.72	60.1898	2037.72	65.9221
2036.86	42.9867	2036.86	54.4498	2036.86	88.8392
2035.99	48.7115	2035.99	42.9807	2035.99	63.0384
2035.13	57.2996	2035.13	51.5696	2035.13	77.3544
2034.27	28.6458	2034.27	63.0207	2034.27	80.2082
2033.41	45.8269	2033.41	54.4194	2033.41	71.6045
2032.54	40.0929	2032.54	54.4118	2032.54	68.7307
2031.68	54.4042	2031.68	65.8577	2031.68	77.3113
2030.82	34.3558	2030.82	74.4375	2030.82	71.5745
2029.96	37.2135	2029.96	71.5645	2029.96	74.4271
2029.09	48.6571	2029.09	65.8301	2029.09	65.8301
2028.23	48.6503	2028.23	65.8209	2028.23	71.5445
2027.37	60.089	2027.37	74.3959	2027.37	62.9504
2026.5	28.6098	2026.5	77.2465	2026.5	74.3855
2025.64	40.0481	2025.64	60.0722	2025.64	65.7934
2024.78	40.0425	2024.78	68.6444	2024.78	74.3647
2023.91	42.8967	2023.91	65.775	2023.91	68.6348
2023.05	42.8907	2023.05	65.7658	2023.05	82.9221
2022.18	48.6027	2022.18	74.3336	2022.18	71.4746
2021.32	45.7373	2021.32	71.4646	2021.32	77.1818
2020.46	68.5964	2020.46	62.8801	2020.46	88.6037
2019.59	62.8713	2019.59	80.018	2019.59	74.3024
2018.73	45.7182	2018.73	68.5773	2018.73	77.1494
2017.86	62.8537	2017.86	74.2816	2017.86	65.7107
2017	48.562	2017	79.9844	2017	74.2713
2016.13	31.4181	2016.13	68.5485	2016.13	48.5552
2015.27	62.8274	2015.27	59.9716	2015.27	79.9621
2014.4	42.8308	2014.4	42.8308	2014.4	59.9632
2013.54	54.2448	2013.54	77.0848	2013.54	68.5198
2012.67	34.2551	2012.67	48.5281	2012.67	65.6556
2011.81	48.5213	2011.81	62.7923	2011.81	57.0839
2010.94	48.5145	2010.94	62.7835	2010.94	51.3683
2010.08	59.9213	2010.08	59.9213	2010.08	79.8951
2009.21	51.3539	2009.21	65.6189	2009.21	59.9129
2008.34	37.0838	2008.34	59.9046	2008.34	71.315
2007.48	62.7484	2007.48	65.6006	2007.48	77.0094
2006.61	65.5914	2006.61	82.7022	2006.61	59.8878
2005.75	54.1767	2005.75	68.4337	2005.75	79.8393
2004.88	57.0201	2004.88	74.1261	2004.88	82.6791
2004.01	65.5639	2004.01	74.1157	2004.01	71.2651
2003.15	42.7531	2003.15	59.8543	2003.15	59.8543
2002.28	62.6958	2002.28	91.1939	2002.28	65.5456
2001.41	62.687	2001.41	76.9341	2001.41	65.5364
2000.55	45.5842	2000.55	88.3194	2000.55	79.7723
1999.68	39.8806	1999.68	68.3667	1999.68	74.064
1998.81	54.1161	1998.81	79.75	1998.81	82.5982
1997.95	48.4129	1997.95	56.9564	1997.95	82.5867
1997.08	45.5587	1997.08	51.2535	1997.08	79.7277
1996.21	74.0225	1996.21	88.2576	1996.21	99.6457
1995.34	48.3926	1995.34	56.9325	1995.34	56.9325
1994.47	45.5396	1994.47	71.1556	1994.47	85.3868
1993.61	65.454	1993.61	71.1457	1993.61	88.2206
1992.74	54.0632	1992.74	54.0632	1992.74	71.1357
1991.87	59.7457	1991.87	51.2106	1991.87	73.9708
1991	28.4463	1991	79.6497	1991	79.6497
1990.13	65.4174	1990.13	48.352	1990.13	71.1059
1989.26	65.4083	1989.26	59.7206	1989.26	54.0329
1988.4	68.2426	1988.4	42.6516	1988.4	54.0254
1987.53	56.8609	1987.53	48.3317	1987.53	65.39
1986.66	48.325	1986.66	56.8529	1986.66	71.0661
1985.79	48.3182	1985.79	48.3182	1985.79	85.2674
1984.92	53.9952	1984.92	53.9952	1984.92	53.9952
1984.05	62.512	1984.05	56.8291	1984.05	56.8291
1983.18	56.8211	1983.18	59.6622	1983.18	96.5959
1982.31	59.6538	1982.31	76.6978	1982.31	62.4945
1981.44	68.1663	1981.44	59.6455	1981.44	68.1663
1980.57	56.7973	1980.57	36.9182	1980.57	62.477
1979.7	53.9499	1979.7	79.505	1979.7	68.1472
1978.83	53.9423	1978.83	39.747	1978.83	70.9767
1977.96	70.9668	1977.96	51.0961	1977.96	76.6441
1977.09	65.2803	1977.09	65.2803	1977.09	59.6038
1976.22	48.2439	1976.22	70.9469	1976.22	68.1091
1975.35	62.4246	1975.35	73.7745	1975.35	79.4495
1974.48	42.5563	1974.48	73.7642	1974.48	53.9046
1973.61	68.0805	1973.61	51.0604	1973.61	68.0805
1972.74	53.8895	1972.74	51.0532	1972.74	73.7435
1971.87	45.3743	1971.87	56.7179	1971.87	68.0614
1971	51.0389	1971	62.3809	1971	82.2294
1970.12	53.8669	1970.12	65.2073	1970.12	59.5371
1969.25	39.6858	1969.25	45.3552	1969.25	65.1982
1968.38	34.0117	1968.38	51.0175	1968.38	45.3489
1967.51	56.6782	1967.51	39.6747	1967.51	76.5156
1966.64	56.6703	1966.64	56.6703	1966.64	68.0043
1965.77	39.6636	1965.77	36.8305	1965.77	70.8279
1964.9	50.989	1964.9	53.8217	1964.9	50.989
1964.02	50.9818	1964.02	70.8081	1964.02	79.3051
1963.15	33.9831	1963.15	42.4789	1963.15	67.9663
1962.28	48.136	1962.28	45.3045	1962.28	53.7991
1961.41	39.6359	1961.41	59.4538	1961.41	50.9604
1960.54	31.1381	1960.54	62.2762	1960.54	59.4455
1959.66	42.4551	1959.66	28.3034	1959.66	53.7765
1958.79	25.4695	1958.79	45.2791	1958.79	73.5786
1957.92	33.9546	1957.92	65.0797	1957.92	67.9092
1957.04	42.4373	1957.04	62.2414	1957.04	59.4122
1956.17	19.8013	1956.17	62.2327	1956.17	59.4039
1955.3	48.0822	1955.3	59.3956	1955.3	84.8509
1954.42	48.0754	1954.42	53.7314	1954.42	84.839
1953.55	45.2411	1953.55	42.4136	1953.55	67.8617
1952.68	42.4076	1952.68	67.8522	1952.68	62.1978
1951.8	45.2285	1951.8	39.5749	1951.8	53.7088
1950.93	48.0485	1950.93	39.5694	1950.93	59.3541
1950.05	50.8678	1950.05	42.3898	1950.05	70.6497
1949.18	22.6047	1949.18	39.5583	1949.18	79.1166
1948.3	59.3291	1948.3	50.8535	1948.3	73.4551
1947.43	45.1968	1947.43	56.496	1947.43	53.6712
1946.56	56.4881	1946.56	62.1369	1946.56	64.9613
1945.68	48.0082	1945.68	50.8322	1945.68	59.3042
1944.81	31.0598	1944.81	79.0612	1944.81	73.414
1943.93	42.3483	1943.93	62.1108	1943.93	59.2876
1943.06	36.6967	1943.06	53.6337	1943.06	47.988
1942.18	39.514	1942.18	42.3364	1942.18	70.5607
1941.31	45.1525	1941.31	45.1525	1941.31	59.2627
1940.43	47.9678	1940.43	59.2544	1940.43	62.076
1939.56	56.4248	1939.56	70.5311	1939.56	67.7098
1938.68	53.5961	1938.68	47.9544	1938.68	53.5961
1937.8	47.9477	1937.8	62.05	1937.8	56.4091
1936.93	45.1209	1936.93	62.0413	1936.93	70.5014
1936.05	25.377	1936.05	59.2129	1936.05	73.3112
1935.18	53.5661	1935.18	45.1083	1935.18	73.301
1934.3	50.7397	1934.3	50.7397	1934.3	76.1096
1933.42	28.1848	1933.42	67.6435	1933.42	64.825
1932.55	36.6351	1932.55	53.5436	1932.55	78.9063
1931.67	45.083	1931.67	50.7184	1931.67	59.1715
1930.79	39.4421	1930.79	67.615	1930.79	67.615
1929.92	36.6197	1929.92	59.1549	1929.92	90.1408
1929.04	56.3301	1929.04	67.5961	1929.04	61.9631
1928.16	53.5061	1928.16	53.5061	1928.16	87.2994
1927.29	30.9729	1927.29	56.3143	1927.29	64.7614
1926.41	33.7839	1926.41	59.1217	1926.41	90.0903
1925.53	47.8537	1925.53	50.6687	1925.53	87.2627
1924.65	50.6616	1924.65	56.2906	1924.65	59.1052
1923.78	50.6545	1923.78	70.3534	1923.78	50.6545
1922.9	56.2749	1922.9	50.6474	1922.9	61.9023
1922.02	22.5068	1922.02	56.267	1922.02	53.4536
1921.14	33.7555	1921.14	67.5109	1921.14	64.698
1920.26	53.4387	1920.26	56.2512	1920.26	67.5015
1919.38	33.746	1919.38	47.8068	1919.38	67.492
1918.51	47.8001	1918.51	47.8001	1918.51	61.859
1917.63	36.5479	1917.63	61.8503	1917.63	81.53
1916.75	44.9757	1916.75	53.4087	1916.75	50.5977
1915.87	42.1589	1915.87	53.4012	1915.87	67.4542
1914.99	44.9631	1914.99	67.4447	1914.99	61.8243
1914.11	33.7176	1914.11	47.7666	1914.11	67.4353
1913.23	44.9505	1913.23	64.6164	1913.23	75.854
1912.36	28.0902	1912.36	64.6073	1912.36	78.6524
1911.47	30.8948	1911.47	61.7897	1911.47	58.9811
1910.6	25.274	1910.6	73.0139	1910.6	70.2057
1909.72	39.3097	1909.72	67.388	1909.72	58.9645
1908.84	56.1488	1908.84	70.186	1908.84	50.5339
1907.96	36.4916	1907.96	56.1409	1907.96	67.3691
1907.08	42.0998	1907.08	61.7464	1907.08	87.0063
1906.2	47.7064	1906.2	78.5753	1906.2	78.5753
1905.32	36.4763	1905.32	53.3115	1905.32	70.1467
1904.44	39.2766	1904.44	42.0821	1904.44	64.5259
1903.55	61.7118	1903.55	64.5168	1903.55	67.3219
1902.67	53.2891	1902.67	56.0937	1902.67	75.7265
1901.79	30.8472	1901.79	64.4988	1901.79	61.6945
1900.91	42.0585	1900.91	67.2936	1900.91	72.9014
1900.03	50.4631	1900.03	44.8561	1900.03	42.0526
1899.15	53.2592	1899.15	42.0467	1899.15	75.6841
1898.27	56.0544	1898.27	64.4626	1898.27	61.6599
1897.39	42.0349	1897.39	53.2442	1897.39	67.2559
1896.51	42.029	1896.51	70.0484	1896.51	72.8503
1895.62	39.2216	1895.62	53.2293	1895.62	64.4355
1894.74	44.8184	1894.74	84.0345	1894.74	75.631
1893.86	30.8083	1893.86	58.8159	1893.86	56.0151
1892.98	50.4065	1892.98	39.2051	1892.98	78.4102
1892.1	50.3995	1892.1	72.7992	1892.1	50.3995
1891.21	47.5928	1891.21	47.5928	1891.21	78.3882
1890.33	39.1886	1890.33	61.5821	1890.33	55.9837
1889.45	50.3783	1889.45	44.7807	1889.45	55.9759
1888.57	50.3712	1888.57	61.5648	1888.57	67.1616
1887.68	47.5661	1887.68	58.7582	1887.68	83.9402
1886.8	58.7499	1886.8	61.5475	1886.8	78.3332
1885.92	36.3639	1885.92	61.5389	1885.92	67.1333
1885.04	44.7493	1885.04	50.343	1885.04	78.3113
1884.15	53.1323	1884.15	69.911	1884.15	67.1145
1883.27	44.7367	1883.27	69.9012	1883.27	55.9209
1882.38	33.5478	1882.38	33.5478	1882.38	61.5044
1881.5	61.4958	1881.5	61.4958	1881.5	67.0863
1880.62	58.6923	1880.62	55.8974	1880.62	78.2563
1879.73	47.5061	1879.73	69.8619	1879.73	72.6564
1878.85	67.058	1878.85	64.2639	1878.85	69.8521
1877.96	47.4928	1877.96	41.9054	1877.96	69.8423
1877.08	67.0392	1877.08	69.8325	1877.08	58.6593
1876.2	39.1007	1876.2	78.2014	1876.2	53.0653
1875.31	72.6055	1875.31	55.8503	1875.31	53.0578
1874.43	41.8819	1874.43	41.8819	1874.43	78.1795
1873.54	55.8347	1873.54	53.0429	1873.54	67.0016
1872.66	78.1576	1872.66	61.4095	1872.66	55.8268
1871.77	41.8642	1871.77	80.9376	1871.77	72.5647
1870.89	55.8112	1870.89	86.5073	1870.89	83.7168
1870	64.1738	1870	72.5443	1870	61.3837
1869.12	83.6933	1869.12	61.3751	1869.12	75.3239
1868.23	66.9452	1868.23	72.524	1868.23	80.8921
1867.35	66.9358	1867.35	58.5688	1867.35	61.3578
1866.46	69.715	1866.46	66.9264	1866.46	80.8694
1865.57	78.0699	1865.57	58.5524	1865.57	78.0699
1864.69	55.7564	1864.69	47.3929	1864.69	66.9076
1863.8	61.3234	1863.8	78.0479	1863.8	83.6228
1862.92	69.6759	1862.92	75.2499	1862.92	75.2499
1862.03	64.0928	1862.03	44.5863	1862.03	80.8127
1861.14	61.2976	1861.14	55.7251	1861.14	83.5876
1860.26	52.9314	1860.26	72.4324	1860.26	64.0748
1859.37	91.9205	1859.37	64.0658	1859.37	91.9205
1858.48	44.5613	1858.48	69.627	1858.48	61.2717
1857.6	61.2632	1857.6	86.3254	1857.6	55.6938
1856.71	66.8231	1856.71	69.6074	1856.71	86.3132
1855.82	61.246	1855.82	61.246	1855.82	80.7333
1854.93	72.3714	1854.93	64.0209	1854.93	80.722
1854.05	66.795	1854.05	69.5781	1854.05	64.0119
1853.16	58.4374	1853.16	55.6547	1853.16	72.3511
1852.27	80.688	1852.27	55.6469	1852.27	75.1233
1851.38	52.8571	1851.38	61.203	1851.38	66.7669
1850.5	52.8497	1850.5	50.0681	1850.5	63.9759
1849.61	66.7481	1849.61	41.7176	1849.61	77.8728
1848.72	58.3964	1848.72	61.1772	1848.72	66.7387
1847.83	50.047	1847.83	72.2901	1847.83	52.8274
1846.94	61.16	1846.94	75.06	1846.94	72.28
1846.05	58.3718	1846.05	58.3718	1846.05	66.7106
1845.16	52.8052	1845.16	52.8052	1845.16	61.1428
1844.28	33.3459	1844.28	50.0189	1844.28	66.6919
1843.39	44.455	1843.39	63.9041	1843.39	80.5747
1842.5	47.2268	1842.5	61.1171	1842.5	47.2268
1841.61	49.9978	1841.61	63.8861	1841.61	72.2191
1840.72	63.8772	1840.72	58.3226	1840.72	63.8772
1839.83	44.43	1839.83	47.2069	1839.83	69.4219
1838.94	41.6473	1838.94	47.2003	1838.94	58.3062
1838.05	30.5371	1838.05	66.6263	1838.05	74.9546
1837.16	47.187	1837.16	69.3927	1837.16	77.7198
1836.27	44.4051	1836.27	47.1804	1836.27	74.9336
1835.38	47.1738	1835.38	55.4986	1835.38	58.2735
1834.49	44.3926	1834.49	41.6181	1834.49	49.9417
1833.6	58.2571	1833.6	72.1278	1833.6	83.2244
1832.71	49.9276	1832.71	69.344	1832.71	74.8915
1831.82	44.3739	1831.82	58.2407	1831.82	69.3342
1830.93	58.2326	1830.93	49.9136	1830.93	74.8704
1830.04	44.3614	1830.04	52.6792	1830.04	69.3147
1829.15	49.8996	1829.15	66.5328	1829.15	66.5328
1828.26	41.5772	1828.26	44.349	1828.26	49.8926
1827.36	41.5713	1827.36	49.8856	1827.36	44.3427
1826.47	38.7944	1826.47	44.3365	1826.47	47.1075
1825.58	47.1009	1825.58	66.4954	1825.58	66.4954
1824.69	47.0943	1824.69	41.5538	1824.69	24.9323
1823.8	41.5479	1823.8	63.7068	1823.8	69.2466
1822.91	36.0032	1822.91	55.3895	1822.91	52.62
1822.01	55.3817	1822.01	30.4599	1822.01	55.3817
1821.12	38.7617	1821.12	55.3739	1821.12	69.2174
1820.23	52.5978	1820.23	58.1344	1820.23	69.2076
1819.34	47.0546	1819.34	49.8225	1819.34	88.5733
1818.45	41.5129	1818.45	58.1181	1818.45	52.583
1817.55	44.2742	1817.55	55.3428	1817.55	71.9456
1816.66	35.9677	1816.66	60.8685	1816.66	60.8685
1815.77	41.4954	1815.77	66.3927	1815.77	77.4581
1814.87	41.4896	1814.87	63.6174	1814.87	69.1493
1813.98	47.0149	1813.98	47.0149	1813.98	60.8428
1813.09	49.7735	1813.09	60.8343	1813.09	58.0691
1812.19	44.2369	1812.19	55.2961	1812.19	80.1793
1811.3	46.9951	1811.3	52.5239	1811.3	69.1104
1810.41	58.0446	1810.41	46.9885	1810.41	60.8086
1809.51	30.4	1809.51	55.2728	1809.51	66.3273
1808.62	49.7385	1808.62	49.7385	1808.62	46.9753
1807.72	41.4429	1807.72	49.7315	1807.72	71.8344
1806.83	49.7245	1806.83	55.2495	1806.83	44.1996
1805.94	38.6692	1805.94	41.4313	1805.94	63.528
1805.04	52.4722	1805.04	35.9021	1805.04	66.2807
1804.15	41.4196	1804.15	35.897	1804.15	66.2714
1803.25	46.9356	1803.25	46.9356	1803.25	71.7839
1802.36	27.6053	1802.36	55.2106	1802.36	63.4922
1801.46	41.4021	1801.46	46.9224	1801.46	69.0036
1800.57	41.3963	1800.57	57.9549	1800.57	77.2732
1799.67	33.1124	1799.67	57.9467	1799.67	60.7061
1798.78	44.1437	1798.78	57.9386	1798.78	63.4565
1797.88	41.3789	1797.88	52.4132	1797.88	49.6546
1796.99	19.3074	1796.99	52.4059	1796.99	57.9223
1796.09	22.0625	1796.09	52.3985	1796.09	52.3985
1795.2	41.3614	1795.2	66.1783	1795.2	66.1783
1794.3	30.3274	1794.3	57.8978	1794.3	55.1408
1793.4	27.5665	1793.4	68.9163	1793.4	52.3764
1792.51	52.369	1792.51	44.1002	1792.51	85.4442
1791.61	41.3381	1791.61	93.6998	1791.61	60.6293
1790.71	55.1098	1790.71	60.6207	1790.71	71.6427
1789.82	24.7959	1789.82	55.102	1789.82	44.0816
1788.92	49.5848	1788.92	55.0943	1788.92	71.6225
1788.03	33.0519	1788.03	55.0865	1788.03	71.6124
1787.13	49.5709	1787.13	38.5551	1787.13	55.0787
1786.23	38.5497	1786.23	30.289	1786.23	71.5923
1785.33	38.5443	1785.33	46.8038	1785.33	60.5696
1784.44	30.2805	1784.44	44.0444	1784.44	77.0777
1783.54	38.5334	1783.54	44.0382	1783.54	90.8288
1782.64	41.28	1782.64	55.04	1782.64	63.296
1781.74	35.771	1781.74	44.0258	1781.74	57.7839
1780.85	22.0098	1780.85	55.0245	1780.85	66.0294
1779.95	46.7643	1779.95	49.5151	1779.95	88.0268
1779.05	46.7577	1779.05	66.0108	1779.05	66.0108
1778.15	30.2507	1778.15	52.2512	1778.15	85.252
1777.25	49.4942	1777.25	27.4968	1777.25	85.24
1776.36	52.2365	1776.36	76.9801	1776.36	82.4787
1775.46	52.2292	1775.46	38.4847	1775.46	65.9737
1774.56	30.2337	1774.56	68.7129	1774.56	68.7129
1773.66	35.7257	1773.66	71.4514	1773.66	76.9476
1772.76	46.7116	1772.76	30.2252	1772.76	65.9458
1771.86	46.705	1771.86	79.6733	1771.86	68.6839
1770.96	43.9515	1770.96	49.4454	1770.96	93.3969
1770.06	46.6919	1770.06	85.144	1770.06	76.9043
1769.16	41.1929	1769.16	68.6549	1769.16	65.9087
1768.26	32.9497	1768.26	65.8994	1768.26	63.1536
1767.37	41.1813	1767.37	57.6539	1767.37	71.381
1766.46	43.9206	1766.46	60.3908	1766.46	79.606
1765.56	35.6804	1765.56	54.893	1765.56	57.6376
1764.66	43.9082	1764.66	60.3738	1764.66	71.3508
1763.76	49.3898	1763.76	57.6214	1763.76	65.853
1762.86	41.1523	1762.86	65.8438	1762.86	60.3568
1761.96	38.4034	1761.96	71.3207	1761.96	85.0362
1761.06	35.6553	1761.06	52.1116	1761.06	57.5971
1760.16	43.8773	1760.16	49.362	1760.16	82.2699
1759.26	46.6131	1759.26	54.8389	1759.26	65.8067
1758.36	38.3818	1758.36	65.7974	1758.36	84.9883
1757.46	43.8588	1757.46	52.0823	1757.46	63.047
1756.56	46.5934	1756.56	71.2605	1756.56	90.446
1755.66	43.8464	1755.66	57.5484	1755.66	76.7312
1754.76	41.1002	1754.76	57.5403	1754.76	82.2004
1753.85	32.8755	1753.85	65.7511	1753.85	71.2304
1752.95	35.6102	1752.95	60.2633	1752.95	76.6988
1752.05	49.2994	1752.05	46.5606	1752.05	93.1211
1751.15	43.8155	1751.15	32.8616	1751.15	98.585
1750.25	43.8094	1750.25	73.9283	1750.25	109.523
1749.34	38.3278	1749.34	49.2786	1749.34	93.0818
1748.44	30.1105	1748.44	54.7463	1748.44	84.8567
1747.54	49.2647	1747.54	68.4232	1747.54	104.003
1746.64	35.575	1746.64	43.7847	1746.64	93.0425
1745.73	57.4593	1745.73	62.9316	1745.73	71.1401
1744.83	51.9797	1744.83	68.3943	1744.83	98.4878
1743.93	32.8246	1743.93	62.9139	1743.93	87.5324
1743.03	46.495	1743.03	57.435	1743.03	71.11
1742.12	41.0192	1742.12	62.8961	1742.12	82.0385
1741.22	38.2792	1741.22	46.4819	1741.22	68.3558
1740.31	30.0723	1740.31	90.2169	1740.31	79.2815
1739.41	38.2684	1739.41	57.4027	1739.41	65.603
1738.51	49.1953	1738.51	68.3269	1738.51	73.793
1737.6	57.3865	1737.6	68.3172	1737.6	81.9807
1736.7	46.4492	1736.7	51.9138	1736.7	90.166
1735.79	32.783	1735.79	73.7618	1735.79	84.6895
1734.89	32.7784	1734.89	79.2145	1734.89	71.0199
1733.99	49.1607	1733.99	76.4722	1733.99	76.4722
1733.08	51.8845	1733.08	79.1921	1733.08	84.6537
1732.18	43.6861	1732.18	62.7987	1732.18	79.181
1731.27	43.6799	1731.27	76.4398	1731.27	70.9798
1730.37	51.8626	1730.37	57.3218	1730.37	76.4291
1729.46	51.8553	1729.46	79.1475	1729.46	79.1475
1728.56	21.8307	1728.56	60.0345	1728.56	57.3056
1727.65	57.2976	1727.65	57.2976	1727.65	57.2976
1726.75	57.2895	1726.75	84.5702	1726.75	84.5702
1725.84	40.9153	1725.84	62.7368	1725.84	79.1029
1724.94	49.0914	1724.94	62.7279	1724.94	70.9098
1724.03	35.4499	1724.03	73.6268	1724.03	92.7152
1723.12	35.4449	1723.12	57.2572	1723.12	81.796
1722.22	51.7968	1722.22	57.2491	1722.22	81.7844
1721.31	35.4349	1721.31	73.5956	1721.31	65.4183
1720.41	51.7822	1720.41	46.3314	1720.41	62.6837
1719.5	46.3249	1719.5	68.1249	1719.5	81.7498
1718.59	54.4922	1718.59	70.8399	1718.59	73.5645
1717.69	27.2423	1717.69	76.2783	1717.69	73.5541
1716.78	54.4768	1716.78	57.2007	1716.78	70.8199
1715.87	29.958	1715.87	68.0865	1715.87	92.5976
1714.96	35.4	1714.96	81.6922	1714.96	70.7999
1714.06	57.1765	1714.06	38.1177	1714.06	73.5126
1713.15	46.2792	1713.15	54.4461	1713.15	78.9469
1712.24	38.1069	1712.24	57.1604	1712.24	89.8234
1711.34	46.2662	1711.34	54.4308	1711.34	81.6461
1710.43	27.2115	1710.43	62.5866	1710.43	65.3077
1709.52	35.37	1709.52	59.8569	1709.52	78.9023
1708.61	40.8058	1708.61	54.4077	1708.61	87.0524
1707.71	38.08	1707.71	73.4401	1707.71	87.0401
1706.8	57.112	1706.8	48.9531	1706.8	70.7101
1705.89	57.1039	1705.89	38.0693	1705.89	100.612
1704.98	48.9393	1704.98	67.9713	1704.98	54.377
1704.07	46.214	1704.07	59.8063	1704.07	81.5541
1703.16	46.2074	1703.16	46.2074	1703.16	65.234
1702.25	48.9186	1702.25	62.5071	1702.25	46.2009
1701.34	38.0425	1701.34	48.9117	1701.34	78.8022
1700.44	43.471	1700.44	54.3387	1700.44	100.527
1699.53	40.7483	1699.53	54.331	1699.53	78.78
1698.62	32.594	1698.62	54.3234	1698.62	57.0395
1697.71	29.8736	1697.71	76.042	1697.71	103.2
1696.8	62.4542	1696.8	59.7388	1696.8	78.7466
1695.89	43.4403	1695.89	48.8703	1695.89	95.0256
1694.98	38.0049	1694.98	43.4342	1694.98	86.8683
1694.07	51.5708	1694.07	73.2848	1694.07	59.7135
1693.16	35.2803	1693.16	54.2774	1693.16	94.9854
1692.25	40.7023	1692.25	70.5506	1692.25	75.9776
1691.34	32.5572	1691.34	59.6883	1691.34	75.9669
1690.43	46.1162	1690.43	59.6798	1690.43	73.2434
1689.52	43.3974	1689.52	73.2331	1689.52	81.3701
1688.61	43.3913	1688.61	78.6467	1688.61	54.2391
1687.69	56.943	1687.69	54.2314	1687.69	105.751
1686.78	56.935	1686.78	51.5126	1686.78	84.0468
1685.87	35.2405	1685.87	54.2161	1685.87	67.7702
1684.96	35.2355	1684.96	56.9189	1684.96	94.8648
1684.05	62.3309	1684.05	56.9109	1684.05	89.4313
1683.14	32.5159	1683.14	67.7415	1683.14	92.1284
1682.23	35.2206	1682.23	65.0226	1682.23	73.1504
1681.31	40.6334	1681.31	46.0512	1681.31	73.1401
1680.4	51.4617	1680.4	70.4213	1680.4	83.9638
1679.49	37.9138	1679.49	62.2869	1679.49	89.3682
1678.58	51.4472	1678.58	62.2781	1678.58	89.3556
1677.67	54.1473	1677.67	59.562	1677.67	83.9283
1676.75	46.0187	1676.75	46.0187	1676.75	75.7955
1675.84	40.599	1675.84	70.3716	1675.84	86.6112
1674.93	48.7119	1674.93	51.4181	1674.93	83.8927
1674.02	59.5284	1674.02	67.6459	1674.02	91.9984
1673.1	54.1091	1673.1	62.2254	1673.1	75.7527
1672.19	51.3963	1672.19	54.1014	1672.19	97.3825
1671.28	59.5031	1671.28	56.7985	1671.28	105.483
1670.36	43.2689	1670.36	64.9034	1670.36	75.7206
1669.45	35.151	1669.45	56.7824	1669.45	91.9334
1668.54	45.9602	1668.54	70.2921	1668.54	78.4027
1667.62	35.1411	1667.62	64.8758	1667.62	83.798
1666.71	37.8389	1666.71	45.9472	1666.71	75.6778
1665.79	56.7503	1665.79	81.0719	1665.79	81.0719
1664.88	54.0403	1664.88	72.9544	1664.88	86.4645
1663.96	40.5245	1663.96	78.3474	1663.96	97.2588
1663.05	56.7263	1663.05	43.22	1663.05	94.5438
1662.14	56.7183	1662.14	78.3252	1662.14	64.8209
1661.22	45.9083	1661.22	56.7103	1661.22	94.5171
1660.31	43.2017	1660.31	70.2028	1660.31	94.5037
1659.39	48.5951	1659.39	70.1929	1659.39	97.1901
1658.48	59.3856	1658.48	59.3856	1658.48	105.274
1657.56	59.3772	1657.56	78.2699	1657.56	83.6679
1656.65	51.273	1656.65	62.0674	1656.65	89.0532
1655.73	53.964	1655.73	70.1532	1655.73	91.7388
1654.81	48.5607	1654.81	59.352	1654.81	75.5389
1653.9	56.6462	1653.9	62.0411	1653.9	97.1078
1652.98	51.2441	1652.98	67.4264	1652.98	91.6999
1652.07	56.6302	1652.07	75.5069	1652.07	80.9003
1651.15	51.2296	1651.15	72.7999	1651.15	83.5851
1650.24	43.1346	1650.24	59.3101	1650.24	75.4856
1649.32	67.3883	1649.32	51.2151	1649.32	97.0392
1648.4	48.5127	1648.4	72.7691	1648.4	91.6351
1647.49	48.5059	1647.49	56.5902	1647.49	86.2327
1646.57	67.3597	1646.57	67.3597	1646.57	78.1373
1645.65	35.0221	1645.65	99.6783	1645.65	80.8203
1644.74	56.5662	1644.74	72.728	1644.74	86.1961
1643.82	64.6379	1643.82	61.9447	1643.82	83.4907
1642.9	67.3217	1642.9	72.7074	1642.9	86.1717
1641.98	43.0798	1641.98	67.3121	1641.98	91.5445
1641.07	45.7658	1641.07	69.9947	1641.07	107.684
1640.15	61.9097	1640.15	75.3683	1640.15	102.286
1639.23	48.4442	1639.23	80.7403	1639.23	99.5797
1638.31	72.656	1638.31	72.656	1638.31	102.257
1637.39	53.8117	1637.39	88.7892	1637.39	88.7892
1636.48	64.5649	1636.48	80.7061	1636.48	102.228
1635.56	72.6252	1635.56	80.6947	1635.56	91.454
1634.64	56.4783	1634.64	96.8199	1634.64	83.3727
1633.72	59.1594	1633.72	94.1172	1633.72	118.319
1632.8	56.4623	1632.8	96.7925	1632.8	102.17
1631.88	53.766	1631.88	80.649	1631.88	99.4672
1630.96	64.5101	1630.96	77.9497	1630.96	96.7652
1630.05	77.9387	1630.05	72.5636	1630.05	129.002
1629.13	61.8047	1629.13	104.799	1629.13	134.358
1628.21	64.4827	1628.21	96.7241	1628.21	99.4109
1627.29	75.2192	1627.29	107.456	1627.29	147.752
1626.37	64.4645	1626.37	112.813	1626.37	131.615
1625.45	69.8267	1625.45	115.483	1625.45	153.082
1624.53	67.1315	1624.53	120.837	1624.53	134.263
1623.61	102.025	1623.61	99.3406	1623.61	144.984
1622.69	85.904	1622.69	120.803	1622.69	155.701
1621.77	77.8395	1621.77	115.417	1621.77	163.731
1620.85	59.0423	1620.85	112.717	1620.85	169.076
1619.93	67.0841	1619.93	107.335	1619.93	139.535
1619.01	61.7086	1619.01	101.953	1619.01	166.345
1618.09	72.4303	1618.09	118.035	1618.09	160.956
1617.17	77.7845	1617.17	120.7	1617.17	179.709
1616.24	85.819	1616.24	115.319	1616.24	147.501
1615.32	93.8513	1615.32	115.303	1615.32	166.251
1614.4	77.7515	1614.4	128.692	1614.4	166.227
1613.48	91.144	1613.48	139.397	1613.48	187.649
1612.56	75.0491	1612.56	136.697	1612.56	168.861
1611.64	85.7583	1611.64	152.757	1611.64	184.916
1610.72	123.26	1610.72	171.492	1610.72	217.045
1609.79	85.734	1609.79	187.543	1609.79	211.656
1608.87	115.189	1608.87	198.232	1608.87	235.735
1607.95	104.459	1607.95	187.49	1607.95	235.702
1607.03	109.8	1607.03	195.498	1607.03	219.6
1606.11	123.173	1606.11	198.148	1606.11	278.478
1605.18	117.801	1605.18	200.797	1605.18	294.502
1604.26	136.523	1604.26	238.245	1604.26	302.491
1603.34	133.827	1603.34	254.271	1603.34	318.508
1602.41	160.569	1602.41	264.94	1602.41	342.548
1601.49	184.629	1601.49	270.254	1601.49	366.582
1600.57	181.927	1600.57	310.346	1600.57	441.441
1599.64	214.002	1599.64	331.703	1599.64	446.728
1598.72	197.924	1598.72	395.847	1598.72	457.364
1597.8	251.381	1597.8	403.814	1597.8	577.641
1596.87	288.78	1596.87	451.887	1596.87	601.624
1595.95	318.147	1595.95	510.64	1595.95	638.968
1595.03	347.507	1595.03	526.606	1595.03	695.013
1594.1	414.276	1594.1	601.369	1594.1	812.516
1593.18	475.682	1593.18	697.489	1593.18	954.036
1592.25	590.51	1592.25	836.334	1592.25	1060.78
1591.33	780.111	1591.33	876.289	1591.33	1220.93
1590.4	966.987	1590.4	1087.19	1590.4	1316.92
1589.48	1300.71	1589.48	1156.48	1589.48	1594.5
1588.55	1626.32	1588.55	1458.08	1588.55	1933.43
[truncated: 509 more rows]

## Sheet: Fig2c
Raman shift	Intensity	Raman shift	Intensity	Intensity	Intensity	Intensity	Intensity	Intensity		Raman shift	Intensity	Raman shift						Raman shift		Raman shift
cm-1	a.u.	cm-1	a.u.	a.u.	a.u.	a.u.	a.u.	a.u.		cm-1	a.u.	cm-1						cm-1		cm-1
	3L original		3L Fitting peak 1	3L Fitting peak 2	3L Fitting peak 3	3L Fitting peak 4	3L Fitting peak 5	3L Fitting peak 6			2L original		2L Fitting peak 1	2L Fitting peak 2	2L Fitting peak 3	2L Fitting peak 4			1L original		1L Fitting peak
2800.29	75.1085	2600.07	66.4351	26.4174	18.8887	8.63527	38.7039	15.0184		2800.29	97.9676	2600.07	19.9562	41.9159	31.0015	0.38264		2800.29	124.092	2600.07	63.2503
2799.54	75.0982	2600.27	66.706	26.4872	18.9259	8.63845	38.97	15.0711		2799.54	107.75	2600.27	20.1559	42.1383	31.1388	0.39876		2799.54	117.545	2600.27	63.9699
2798.78	65.2939	2600.48	66.9789	26.5575	18.9632	8.64163	39.2393	15.1244		2798.78	101.206	2600.48	20.3581	42.3624	31.2769	0.41497		2798.78	124.058	2600.48	64.6949
2798.02	78.3419	2600.68	67.2536	26.6281	19.0008	8.64483	39.5118	15.1783		2798.02	101.192	2600.68	20.5628	42.588	31.4158	0.43126		2798.02	104.456	2600.68	65.4256
2797.27	91.3864	2600.86	67.5046	26.6926	19.0351	8.64775	39.7621	15.2277		2797.27	88.1226	2600.86	20.7518	42.7955	31.5433	0.44621		2797.27	104.442	2600.86	66.0938
2796.51	94.6372	2600.88	67.5302	26.6991	19.0386	8.64805	39.7877	15.2328		2796.51	120.744	2600.88	20.7699	42.8153	31.5555	0.44764		2796.51	130.534	2600.88	66.1619
2795.75	94.6243	2601.08	67.8088	26.7706	19.0765	8.65127	40.0668	15.2878		2795.75	94.6243	2601.08	20.9796	43.0442	31.696	0.46409		2795.75	107.676	2601.08	66.9039
2795	84.8239	2601.28	68.0892	26.8424	19.1146	8.65452	40.3494	15.3434		2795	101.136	2601.28	21.1918	43.2747	31.8373	0.48063		2795	114.186	2601.28	67.6517
2794.24	71.7642	2601.48	68.3716	26.9146	19.1529	8.65777	40.6353	15.3996		2794.24	127.218	2601.48	21.4067	43.507	31.9795	0.49726		2794.24	153.315	2601.48	68.4053
2793.48	88.0622	2601.64	68.6048	26.9741	19.1845	8.66046	40.8725	15.4462		2793.48	75.016	2601.64	21.5852	43.699	32.0969	0.51098		2793.48	143.509	2601.64	69.028
2792.72	65.2224	2601.68	68.656	26.9872	19.1914	8.66104	40.9248	15.4564		2792.72	117.4	2601.68	21.6242	43.7409	32.1225	0.51397		2792.72	117.4	2601.68	69.1647
2791.97	61.9527	2601.88	68.9423	27.0602	19.2301	8.66433	41.2177	15.5139		2791.97	84.7774	2601.88	21.8444	43.9765	32.2663	0.53077		2791.97	133.688	2601.88	69.9302
2791.21	71.7249	2602.08	69.2306	27.1337	19.269	8.66763	41.5143	15.5719		2791.21	81.5056	2602.08	22.0674	44.2139	32.411	0.54765		2791.21	149.97	2602.08	70.7016
2790.45	68.4553	2602.28	69.521	27.2075	19.308	8.67095	41.8145	15.6306		2790.45	97.7933	2602.28	22.2932	44.453	32.5566	0.56462		2790.45	136.911	2602.28	71.4791
2789.69	97.7799	2602.42	69.7338	27.2616	19.3366	8.67337	42.0355	15.6737		2789.69	123.855	2602.42	22.4608	44.6297	32.664	0.57715		2789.69	143.411	2602.42	72.0492
2788.94	71.6954	2602.48	69.8134	27.2818	19.3473	8.67428	42.1184	15.6899		2788.94	107.543	2602.48	22.5218	44.6938	32.703	0.58168		2788.94	146.65	2602.48	72.2627
2788.18	65.1688	2602.68	70.1079	27.3565	19.3868	8.67762	42.426	15.7499		2788.18	84.7194	2602.68	22.7532	44.9364	32.8502	0.59882		2788.18	146.63	2602.68	73.0525
2787.42	78.1918	2602.88	70.4044	27.4316	19.4264	8.68098	42.7375	15.8105		2787.42	84.7078	2602.88	22.9876	45.1808	32.9984	0.61606		2787.42	159.642	2602.88	73.8486
2786.66	61.8933	2603.08	70.703	27.5071	19.4663	8.68436	43.0528	15.8717		2786.66	114.014	2603.08	23.225	45.427	33.1474	0.63338		2786.66	146.59	2603.08	74.651
2785.9	87.9417	2603.21	70.8955	27.5558	19.4919	8.68653	43.2569	15.9114		2785.9	100.97	2603.21	23.3793	45.5863	33.2437	0.64457		2785.9	136.798	2603.21	75.1687
2785.14	61.8764	2603.28	71.0037	27.5831	19.5064	8.68775	43.372	15.9337		2785.14	136.779	2603.28	23.4654	45.675	33.2973	0.6508		2785.14	172.603	2603.28	75.4598
2784.39	78.1489	2603.48	71.3066	27.6595	19.5466	8.69115	43.6952	15.9963		2784.39	136.761	2603.48	23.7089	45.9249	33.4481	0.6683		2784.39	156.298	2603.48	76.2751
2783.63	87.9055	2603.68	71.6116	27.7363	19.5871	8.69457	44.0224	16.0597		2783.63	110.696	2603.68	23.9556	46.1766	33.5998	0.6859		2783.63	136.742	2603.68	77.0969
2782.87	87.8935	2603.88	71.9188	27.8136	19.6277	8.69801	44.3537	16.1237		2782.87	120.447	2603.88	24.2054	46.4303	33.7524	0.70358		2782.87	162.766	2603.88	77.9252
2782.11	81.3717	2603.99	72.0883	27.8562	19.6502	8.6999	44.5373	16.1592		2782.11	100.901	2603.99	24.3445	46.5709	33.8369	0.71338		2782.11	133.45	2603.99	78.3827
2781.35	81.3605	2604.08	72.2282	27.8913	19.6686	8.70146	44.6892	16.1885		2781.35	107.396	2604.08	24.4584	46.6857	33.9059	0.72136		2781.35	136.686	2604.08	78.7603
2780.59	94.3653	2604.28	72.5398	27.9695	19.7097	8.70493	45.0289	16.2539		2780.59	110.635	2604.28	24.7147	46.9432	34.0603	0.73923		2780.59	126.905	2604.28	79.6021
2779.83	81.3382	2604.48	72.8537	28.0481	19.751	8.70841	45.3728	16.3202		2779.83	110.62	2604.48	24.9744	47.2025	34.2157	0.7572		2779.83	156.169	2604.48	80.4507
2779.07	74.8209	2604.68	73.1697	28.1271	19.7925	8.71191	45.7212	16.3871		2779.07	120.364	2604.68	25.2375	47.4638	34.3721	0.77526		2779.07	188.679	2604.68	81.3062
2778.31	74.8107	2604.78	73.3148	28.1634	19.8115	8.71352	45.8817	16.418		2778.31	130.106	2604.78	25.3596	47.5846	34.4442	0.7836		2778.31	201.664	2604.78	81.6991
2777.55	94.3136	2604.88	73.4881	28.2067	19.8342	8.71543	46.0739	16.4549		2777.55	100.818	2604.88	25.504	47.7271	34.5293	0.79342		2777.55	152.853	2604.88	82.1686
2776.79	100.804	2605.08	73.8088	28.2866	19.8761	8.71896	46.4311	16.5234		2776.79	136.573	2605.08	25.7741	47.9924	34.6875	0.81167		2776.79	204.86	2605.08	83.0381
2776.04	100.79	2605.29	74.1318	28.3671	19.9183	8.72251	46.7928	16.5926		2776.04	156.062	2605.29	26.0477	48.2597	34.8467	0.83002		2776.04	165.816	2605.29	83.9147
2775.28	87.7731	2605.49	74.4571	28.448	19.9607	8.72607	47.1592	16.6627		2775.28	123.532	2605.49	26.325	48.529	35.0068	0.84846		2775.28	169.044	2605.49	84.7985
2774.51	81.2602	2605.56	74.5763	28.4776	19.9761	8.72737	47.2938	16.6884		2774.51	139.768	2605.56	26.428	48.6287	35.066	0.85528		2774.51	178.773	2605.56	85.1223
2773.75	94.249	2605.69	74.7849	28.5294	20.0032	8.72965	47.5302	16.7336		2773.75	133.249	2605.69	26.606	48.8004	35.168	0.86701		2773.75	207.998	2605.69	85.6895
2773	68.2399	2605.89	75.1149	28.6112	20.046	8.73325	47.906	16.8053		2773	165.725	2605.89	26.8907	49.0738	35.3301	0.88565		2773	188.472	2605.89	86.5879
2772.23	81.2268	2606.09	75.4475	28.6935	20.089	8.73686	48.2866	16.8778		2772.23	107.219	2606.09	27.1793	49.3494	35.4932	0.90439		2772.23	191.695	2606.09	87.4937
2771.47	87.713	2606.29	75.7824	28.7763	20.1323	8.74049	48.6721	16.9512		2771.47	162.431	2606.29	27.4718	49.627	35.6572	0.92323		2771.47	178.675	2606.29	88.407
2770.71	81.2046	2606.34	75.874	28.7989	20.1441	8.74148	48.7779	16.9713		2770.71	155.913	2606.34	27.5533	49.7042	35.7028	0.92846		2770.71	198.139	2606.34	88.6569
2769.95	77.9457	2606.49	76.1198	28.8596	20.1757	8.74414	49.0626	17.0254		2769.95	146.148	2606.49	27.7682	49.9068	35.8224	0.94217		2769.95	207.855	2606.49	89.3279
2769.19	107.161	2606.69	76.4597	28.9434	20.2194	8.7478	49.4581	17.1005		2769.19	155.87	2606.69	28.0687	50.1888	35.9885	0.96122		2769.19	181.848	2606.69	90.2565
2768.43	87.6649	2606.89	76.8021	29.0277	20.2633	8.75148	49.8587	17.1765		2768.43	155.849	2606.89	28.3734	50.4729	36.1556	0.98036		2768.43	224.032	2606.89	91.1928
2767.67	81.1601	2607.09	77.147	29.1124	20.3075	8.75518	50.2645	17.2534		2767.67	165.567	2607.09	28.6822	50.7593	36.3238	0.99961		2767.67	262.959	2607.09	92.1369
2766.91	87.6409	2607.12	77.2094	29.1277	20.3154	8.75585	50.3381	17.2673		2766.91	165.544	2607.12	28.7382	50.811	36.3542	1.00308		2766.91	210.987	2607.12	92.3077
2766.15	94.1199	2607.29	77.4945	29.1977	20.3518	8.75889	50.6756	17.3311		2766.15	172.012	2607.29	28.9952	51.0478	36.493	1.01896		2766.15	259.641	2607.29	93.089
2765.39	113.577	2607.49	77.8446	29.2834	20.3964	8.76262	51.0921	17.4098		2765.39	142.783	2607.49	29.3126	51.3387	36.6633	1.03841		2765.39	233.645	2607.49	94.0491
2764.63	120.051	2607.69	78.1973	29.3697	20.4413	8.76637	51.514	17.4895		2764.63	142.763	2607.69	29.6344	51.6318	36.8346	1.05797		2764.63	210.9	2607.69	95.0173
2763.87	90.837	2607.89	78.5526	29.4565	20.4863	8.77014	51.9414	17.5701		2763.87	194.651	2607.89	29.9607	51.9272	37.007	1.07764		2763.87	272.511	2607.89	95.9937
2763.1	110.287	2607.91	78.5822	29.4637	20.4901	8.77045	51.9771	17.5768		2763.1	162.187	2607.91	29.9897	51.9534	37.0223	1.07938		2763.1	243.28	2607.91	96.0751
2762.34	113.515	2608.09	78.9105	29.5438	20.5316	8.77392	52.3744	17.6517		2762.34	178.381	2608.09	30.2916	52.2249	37.1805	1.09741		2762.34	278.923	2608.09	96.9784
2761.58	87.5568	2608.29	79.2712	29.6316	20.5772	8.77773	52.813	17.7342		2761.58	194.571	2608.29	30.6271	52.5249	37.355	1.11729		2761.58	262.67	2608.29	97.9715
2760.82	116.726	2608.49	79.6346	29.72	20.6229	8.78155	53.2575	17.8178		2760.82	171.847	2608.49	30.9674	52.8274	37.5307	1.13728		2760.82	223.726	2608.49	98.973
2760.06	116.71	2608.69	79.9973	29.808	20.6685	8.78535	53.7035	17.9016		2760.06	197.759	2608.69	31.3096	53.1297	37.706	1.15721		2760.06	256.114	2608.69	99.9737
2759.29	90.7623	2608.69	80.0007	29.8089	20.669	8.78538	53.7077	17.9023		2759.29	184.766	2608.69	31.3125	53.1322	37.7075	1.15738		2759.29	285.253	2608.69	99.9831
2758.53	84.2677	2608.89	80.3695	29.8983	20.7152	8.78924	54.164	17.9879		2758.53	175.018	2608.89	31.6625	53.4394	37.8853	1.17758		2758.53	256.044	2608.89	101.002
2757.77	74.5343	2609.09	80.7412	29.9882	20.7617	8.79311	54.6262	18.0746		2757.77	171.753	2609.09	32.0175	53.7491	38.0643	1.1979		2757.77	294.897	2609.09	102.029
2757.01	71.2839	2609.29	81.1157	30.0787	20.8085	8.797	55.0946	18.1623		2757.01	239.773	2609.29	32.3777	54.0613	38.2444	1.21833		2757.01	330.498	2609.29	103.066
2756.25	123.11	2609.47	81.4528	30.16	20.8505	8.8005	55.5184	18.2416		2756.25	213.822	2609.47	32.7062	54.3444	38.4075	1.23681		2756.25	353.131	2609.47	104
2755.48	116.614	2609.49	81.493	30.1697	20.8555	8.80091	55.5691	18.2511		2755.48	204.075	2609.49	32.743	54.3759	38.4257	1.23887		2755.48	320.69	2609.49	104.111
2754.72	97.1654	2609.69	81.8732	30.2613	20.9027	8.80484	56.05	18.341		2754.72	194.331	2609.69	33.1136	54.6931	38.6081	1.25952		2754.72	317.407	2609.69	105.166
2753.96	103.629	2609.89	82.2564	30.3534	20.9502	8.80879	56.5372	18.432		2753.96	223.45	2609.89	33.4896	55.0128	38.7917	1.28029		2753.96	365.939	2609.89	106.229
2753.2	126.28	2610.1	82.6424	30.4461	20.998	8.81276	57.0309	18.5241		2753.2	200.753	2610.1	33.8711	55.3351	38.9764	1.30117		2753.2	369.127	2610.1	107.302
2752.43	119.788	2610.26	82.954	30.5208	21.0364	8.81595	57.4314	18.5988		2752.43	265.476	2610.26	34.1817	55.596	39.1257	1.31803		2752.43	433.827	2610.26	108.169
2751.67	123.009	2610.3	83.0315	30.5394	21.046	8.81674	57.5312	18.6174		2751.67	246.017	2610.3	34.2582	55.66	39.1623	1.32216		2751.67	414.345	2610.3	108.384
2750.91	110.045	2610.5	83.4235	30.6332	21.0943	8.82075	58.0382	18.7119		2750.91	242.747	2610.5	34.651	55.9876	39.3494	1.34327		2750.91	443.418	2610.5	109.476
2750.14	129.447	2610.7	83.8185	30.7276	21.1428	8.82477	58.5519	18.8076		2750.14	252.422	2610.7	35.0496	56.3178	39.5377	1.3645		2750.14	427.176	2610.7	110.578
2749.38	119.722	2610.9	84.2167	30.8225	21.1916	8.82881	59.0726	18.9044		2749.38	268.566	2610.9	35.4542	56.6507	39.7273	1.38585		2749.38	456.239	2610.9	111.689
2748.62	106.765	2611.04	84.4989	30.8898	21.2261	8.83167	59.4435	18.9734		2748.62	268.529	2611.04	35.7438	56.8877	39.862	1.40102		2748.62	520.882	2611.04	112.477
2747.85	142.333	2611.1	84.6179	30.9181	21.2406	8.83287	59.6001	19.0025		2747.85	291.137	2611.1	35.8647	56.9863	39.918	1.40732		2747.85	517.576	2611.1	112.81
2747.09	135.845	2611.3	85.0222	31.0142	21.2899	8.83695	60.1348	19.1019		2747.09	300.8	2611.3	36.2814	57.3246	40.11	1.4289		2747.09	566.021	2611.3	113.941
2746.33	142.294	2611.5	85.4297	31.1109	21.3395	8.84105	60.6766	19.2025		2746.33	284.589	2611.5	36.7044	57.6657	40.3032	1.45061		2746.33	601.517	2611.5	115.081
2745.56	135.808	2611.7	85.8403	31.2083	21.3893	8.84517	61.2257	19.3045		2745.56	307.184	2611.7	37.1338	58.0097	40.4977	1.47244		2745.56	643.47	2611.7	116.233
2744.8	135.789	2611.82	86.0913	31.2677	21.4197	8.84769	61.5628	19.367		2744.8	316.841	2611.82	37.3991	58.221	40.617	1.48582		2744.8	733.908	2611.82	116.937
2744.03	126.073	2611.9	86.2542	31.3062	21.4395	8.84931	61.7822	19.4077		2744.03	329.729	2611.9	37.5697	58.3565	40.6934	1.49439		2744.03	775.832	2611.9	117.394
2743.27	122.823	2612.1	86.6713	31.4047	21.4898	8.85347	62.3461	19.5123		2743.27	349.076	2612.1	38.0122	58.7061	40.8904	1.51646		2743.27	746.636	2612.1	118.566
2742.5	155.124	2612.3	87.0918	31.5038	21.5405	8.85765	62.9176	19.6182		2742.5	394.273	2612.3	38.4615	59.0586	41.0887	1.53866		2742.5	833.791	2612.3	119.748
2741.74	145.409	2612.5	87.5155	31.6036	21.5914	8.86185	63.4968	19.7256		2741.74	348.981	2612.5	38.9177	59.4141	41.2882	1.56098		2741.74	930.615	2612.5	120.941
2740.98	155.081	2612.6	87.733	31.6547	21.6175	8.86401	63.7954	19.7809		2740.98	355.395	2612.6	39.1549	59.5979	41.3913	1.5725		2740.98	949.873	2612.6	121.554
2740.21	151.83	2612.7	87.9426	31.704	21.6426	8.86608	64.0838	19.8343		2740.21	397.341	2612.7	39.3809	59.7725	41.4891	1.58343		2740.21	1027.27	2612.7	122.145
2739.45	167.959	2612.9	88.3731	31.805	21.6941	8.87032	64.6788	19.9445		2739.45	436.046	2612.9	39.8513	60.134	41.6913	1.60601		2739.45	1078.81	2612.9	123.36
2738.68	148.558	2613.1	88.807	31.9066	21.7459	8.87458	65.2817	20.0561		2738.68	468.282	2613.1	40.3291	60.4984	41.8949	1.62871		2738.68	1143.25	2613.1	124.586
2737.92	158.225	2613.3	89.2444	32.0088	21.798	8.87886	65.8928	20.1693		2737.92	471.447	2613.3	40.8143	60.866	42.0997	1.65154		2737.92	1246.43	2613.3	125.823
2737.15	122.689	2613.38	89.4261	32.0513	21.8196	8.88064	66.1477	20.2164		2737.15	481.068	2613.38	41.0191	61.0203	42.1857	1.66111		2737.15	1188.14	2613.38	126.337
2736.39	174.323	2613.5	89.6852	32.1117	21.8503	8.88316	66.5121	20.2839		2736.39	500.371	2613.5	41.3071	61.2366	42.306	1.67451		2736.39	1268.68	2613.5	127.071
2735.62	171.071	2613.7	90.1296	32.2153	21.9029	8.88749	67.1397	20.4001		2735.62	519.669	2613.7	41.8077	61.6103	42.5136	1.6976		2735.62	1329.84	2613.7	128.331
2734.86	167.82	2613.9	90.5776	32.3195	21.9559	8.89183	67.7758	20.5178		2734.86	561.553	2613.9	42.3162	61.9873	42.7225	1.72083		2734.86	1310.29	2613.9	129.602
2734.09	154.89	2614.1	91.0292	32.4243	22.0091	8.8962	68.4205	20.6371		2734.09	574.384	2614.1	42.8328	62.3674	42.9329	1.74418		2734.09	1364.97	2614.1	130.885
2733.33	164.548	2614.17	91.1727	32.4576	22.026	8.89759	68.6261	20.6752		2733.33	645.286	2614.17	43.0003	62.49	43.0007	1.75171		2733.33	1429.31	2614.17	131.293
2732.56	180.655	2614.3	91.4844	32.5299	22.0626	8.90059	69.0738	20.758		2732.56	709.718	2614.3	43.3576	62.7507	43.1446	1.76768		2732.56	1409.76	2614.3	132.18
2731.79	151.601	2614.5	91.9434	32.636	22.1164	8.905	69.736	20.8806		2731.79	738.65	2614.5	43.8909	63.1374	43.3578	1.7913		2731.79	1451.5	2614.5	133.487
2731.03	209.632	2614.7	92.406	32.7429	22.1705	8.90943	70.407	21.0049		2731.03	783.7	2614.7	44.4327	63.5273	43.5724	1.81507		2731.03	1415.82	2614.7	134.807
2730.26	196.704	2614.91	92.8724	32.8505	22.2249	8.91388	71.0871	21.1308		2730.26	796.491	2614.91	44.9833	63.9206	43.7884	1.83897		2730.26	1551.06	2614.91	136.138
2729.5	248.265	2614.95	92.9751	32.8741	22.2369	8.91486	71.2373	21.1587		2729.5	893.109	2614.95	45.1054	64.0074	43.8361	1.84423		2729.5	1554.07	2614.95	136.432
2728.73	215.993	2615.11	93.3427	32.9587	22.2796	8.91836	71.7763	21.2585		2728.73	954.238	2615.11	45.5429	64.3173	44.0059	1.86301		2728.73	1640.9	2615.11	137.482
2727.96	232.08	2615.31	93.8167	33.0676	22.3346	8.92285	72.4748	21.388		2727.96	1047.58	2615.31	46.1116	64.7174	44.2249	1.88718		2727.96	1656.79	2615.31	138.839
2727.2	219.157	2615.51	94.2947	33.1772	22.3899	8.92737	73.1826	21.5193		2727.2	1076.45	2615.51	46.6895	65.121	44.4453	1.9115		2727.2	1750.03	2615.51	140.208
2726.43	235.239	2615.71	94.7766	33.2875	22.4456	8.93192	73.8999	21.6524		2726.43	1198.75	2615.71	47.2771	65.5281	44.6672	1.93596		2726.43	1740.12	2615.71	141.591
2725.66	257.761	2615.73	94.8333	33.3005	22.4521	8.93245	73.9845	21.6681		2725.66	1301.69	2615.73	47.3499	65.5784	44.6946	1.93898		2725.66	1884.87	2615.73	141.754
2724.9	251.282	2615.91	95.2625	33.3985	22.5015	8.93648	74.6268	21.7873		2724.9	1333.73	2615.91	47.8743	65.9387	44.8907	1.96056		2724.9	1868.51	2615.91	142.986
2724.13	244.805	2616.11	95.7524	33.5103	22.5577	8.94107	75.3634	21.9242		2724.13	1394.75	2616.11	48.4814	66.3529	45.1156	1.98531		2724.13	1932.67	2616.11	144.395
2723.36	309.185	2616.31	96.2463	33.6227	22.6143	8.94568	76.1098	22.063		2723.36	1507.28	2616.31	49.0986	66.7708	45.3421	2.0102		2723.36	1935.63	2616.31	145.817
2722.6	293.042	2616.51	96.7443	33.7359	22.6712	8.95031	76.8661	22.2038		2722.6	1545.72	2616.51	49.7262	67.1923	45.5701	2.03523		2722.6	2064.17	2616.51	147.253
2721.83	241.485	2616.51	96.7544	33.7382	22.6724	8.9504	76.8814	22.2066		2721.83	1609.9	2616.51	49.7398	67.2014	45.575	2.03577		2721.83	2034.91	2616.51	147.282
2721.06	225.355	2616.71	97.2466	33.8498	22.7284	8.95497	77.6324	22.3466		2721.06	1715.92	2616.71	50.3644	67.6175	45.7997	2.06041		2721.06	2153.75	2616.71	148.703
2720.29	280.046	2616.91	97.753	33.9645	22.786	8.95965	78.409	22.4914		2720.29	1709.24	2616.91	51.0132	68.0464	46.0308	2.08574		2720.29	2066.54	2616.91	150.166
2719.53	296.1	2617.11	98.2636	34.0799	22.8438	8.96435	79.1957	22.6383		2719.53	1741.19	2617.11	51.6732	68.4792	46.2635	2.11122		2719.53	2140.28	2617.11	151.644
2718.76	341.111	2617.29	98.7362	34.1865	22.8972	8.96869	79.9272	22.775		2718.76	1895.42	2617.29	52.2903	68.8808	46.4791	2.1348		2718.76	2146.43	2617.29	153.014
2717.99	289.583	2617.31	98.7785	34.196	22.902	8.96908	79.9928	22.7873		2717.99	1850.11	2617.31	52.3443	68.9158	46.4979	2.13685		2717.99	2226.57	2617.31	153.136
2717.22	341.018	2617.51	99.2978	34.313	22.9606	8.97383	80.8004	22.9385		2717.22	1994.63	2617.51	53.0269	69.3563	46.7338	2.16263		2717.22	2277.74	2617.51	154.643
2716.46	334.538	2617.71	99.8215	34.4306	23.0194	8.9786	81.6186	23.0919		2716.46	2010.44	2617.71	53.7213	69.8007	46.9714	2.18857		2716.46	2151.98	2617.71	156.164
2715.69	347.357	2617.91	100.35	34.5491	23.0786	8.9834	82.4474	23.2475		2715.69	1945.84	2617.91	54.4277	70.2492	47.2107	2.21466		2715.69	2331.79	2617.91	157.7
2714.92	353.741	2618.08	100.784	34.6463	23.1272	8.98734	83.1319	23.3762		2714.92	2038.83	2618.08	55.0151	70.6193	47.4078	2.23613		2714.92	2366.85	2618.08	158.965
2714.15	395.492	2618.11	100.882	34.6683	23.1381	8.98822	83.287	23.4054		2714.15	2070.71	2618.11	55.1462	70.7016	47.4515	2.2409		2714.15	2344.01	2618.11	159.251
2713.38	376.148	2618.31	101.419	34.7883	23.198	8.99307	84.1375	23.5657		2713.38	2218.31	2618.31	55.8773	71.1581	47.6941	2.2673		2713.38	2253.67	2618.31	160.818
2712.62	417.885	2618.51	101.961	34.9091	23.2582	8.99794	84.999	23.7283		2712.62	2308.01	2618.51	56.6212	71.6187	47.9384	2.29386		2712.62	2176.22	2618.51	162.4
2711.85	456.396	2618.71	102.507	35.0307	23.3188	9.00284	85.8715	23.8934		2711.85	2198.42	2618.71	57.3781	72.0835	48.1843	2.32057		2711.85	2269.13	2618.71	163.997
2711.08	456.334	2618.86	102.9	35.1181	23.3623	9.00635	86.5015	24.0127		2711.08	2336.3	2618.86	57.9293	72.4195	48.3618	2.33983		2711.08	2217.4	2618.86	165.148
2710.31	414.5	2618.91	103.058	35.1532	23.3797	9.00776	86.7551	24.0609		2710.31	2387.39	2618.91	58.1484	72.5526	48.432	2.34745		2710.31	2345.62	2618.91	165.611
2709.54	536.527	2619.11	103.614	35.2764	23.441	9.01271	87.65	24.2309		2709.54	2451.32	2619.11	58.9323	73.0259	48.6814	2.37448		2709.54	2297.11	2619.11	167.24
2708.77	510.755	2619.31	104.175	35.4004	23.5026	9.01768	88.5562	24.4035		2708.77	2508.8	2619.31	59.7301	73.5035	48.9326	2.40168		2708.77	2364.25	2619.31	168.886
2708	536.38	2619.51	104.74	35.5253	23.5646	9.02268	89.4738	24.5787		2708	2492.4	2619.51	60.5422	73.9855	49.1856	2.42905		2708	2351.08	2619.51	170.548
2707.23	549.152	2619.64	105.089	35.6022	23.6027	9.02575	90.0414	24.6873		2707.23	2527.38	2619.64	61.0496	74.2845	49.3423	2.44598		2707.23	2370.02	2619.64	171.574
2706.46	577.975	2619.72	105.31	35.651	23.6269	9.0277	90.4029	24.7566		2706.46	2520.61	2619.72	61.3688	74.4719	49.4403	2.45658		2706.46	2327.96	2619.72	172.227
2705.7	642.107	2619.92	105.886	35.7776	23.6896	9.03275	91.3435	24.9371		2705.7	2812.43	2619.92	62.2104	74.9628	49.6969	2.48427		2705.7	2318	2619.92	173.923
2704.93	699.8	2620.12	106.466	35.905	23.7527	9.03783	92.2957	25.1205		2704.93	2747.84	2620.12	63.0671	75.4583	49.9552	2.51214		2704.93	2349.79	2620.12	175.636
2704.16	674.027	2620.32	107.051	36.0332	23.8161	9.04293	93.2596	25.3067		2704.16	2769.93	2620.32	63.9394	75.9583	50.2155	2.54017		2704.16	2426.5	2620.32	177.366
2703.39	763.792	2620.42	107.352	36.099	23.8486	9.04554	93.7561	25.4028		2703.39	2843.36	2620.42	64.3944	76.2174	50.3501	2.55466		2703.39	2336.31	2620.42	178.256
2702.62	824.654	2620.52	107.642	36.1623	23.8799	9.04806	94.2352	25.4958		2702.62	2871.85	2620.52	64.8276	76.463	50.4775	2.56837		2702.62	2300.69	2620.52	179.114
2701.85	882.291	2620.72	108.237	36.2923	23.9441	9.05321	95.2226	25.6878		2701.85	2970.91	2620.72	65.732	76.9724	50.7415	2.59675		2701.85	2354.91	2620.72	180.88
2701.08	965.575	2620.92	108.838	36.4232	24.0087	9.05839	96.2218	25.8828		2701.08	2874.27	2620.92	66.6531	77.4865	51.0073	2.6253		2701.08	2325.72	2620.92	182.664
2700.31	987.894	2621.12	109.445	36.555	24.0736	9.0636	97.2328	26.0809		2700.31	2905.95	2621.12	67.5912	78.0055	51.275	2.65402		2700.31	2357.48	2621.12	184.467
2699.54	1035.86	2621.2	109.694	36.6091	24.1003	9.06573	97.6491	26.1626		2699.54	2786.89	2621.2	67.9838	78.2213	51.3862	2.66594		2699.54	2392.43	2621.2	185.208
2698.77	1176.81	2621.32	110.056	36.6876	24.139	9.06883	98.2556	26.2821		2698.77	2927.6	2621.32	68.5467	78.5294	51.5447	2.68293		2698.77	2299.11	2621.32	186.288
2698	1170.24	2621.52	110.673	36.8212	24.2047	9.0741	99.2904	26.4864		2698	2843.84	2621.52	69.5199	79.0582	51.8163	2.712		2698	2308.41	2621.52	188.127
2697.23	1237.4	2621.72	111.296	36.9557	24.2708	9.07939	100.337	26.6941		2697.23	2756.89	2621.72	70.5114	79.592	52.0899	2.74126		2697.23	2340.15	2621.72	189.986
2696.46	1365.44	2621.92	111.924	37.0911	24.3373	9.0847	101.396	26.905		2696.46	2692.41	2621.92	71.5214	80.1308	52.3655	2.7707		2696.46	2458.43	2621.92	191.865
2695.68	1499.85	2621.98	112.118	37.1328	24.3577	9.08634	101.722	26.9704		2695.68	2676.02	2621.98	71.8351	80.2972	52.4504	2.77977		2695.68	2557.44	2621.98	192.444
2694.91	1618.21	2622.12	112.558	37.2274	24.4042	9.09005	102.466	27.1194		2694.91	2659.63	2622.12	72.5504	80.6748	52.643	2.80032		2694.91	2361.62	2622.12	193.762
2694.14	1957.6	2622.32	113.197	37.3647	24.4714	9.09542	103.548	27.3372		2694.14	2745.77	2622.32	73.599	81.224	52.9226	2.83013		2694.14	2460.62	2622.32	195.68
2693.37	1896.47	2622.52	113.843	37.5029	24.5391	9.10082	104.642	27.5585		2693.37	2658.9	2622.52	74.6674	81.7785	53.2043	2.86012		2693.37	2492.31	2622.52	197.618
2692.6	2043.55	2622.72	114.494	37.642	24.6072	9.10625	105.748	27.7834		2692.6	2706.58	2622.72	75.7562	82.3382	53.4879	2.89029		2692.6	2639.31	2622.72	199.577
2691.83	2225.81	2622.76	114.624	37.67	24.6209	9.10734	105.971	27.8288		2691.83	2699.8	2622.76	75.9824	82.4539	53.5465	2.89651		2691.83	2735.03	2622.76	199.97
2691.06	2440.05	2622.92	115.151	37.7822	24.6757	9.11171	106.866	28.012		2691.06	2673.81	2622.92	76.8658	82.9034	53.7737	2.92066		2691.06	2750.66	2622.92	201.556
2690.29	2574.19	2623.12	115.814	37.9233	24.7446	9.1172	107.996	28.2444		2690.29	2814.32	2623.12	77.9967	83.474	54.0616	2.95121		2690.29	2734.28	2623.12	203.556
2689.51	2740.3	2623.32	116.483	38.0654	24.814	9.12271	109.137	28.4806		2689.51	2797.93	2623.32	79.1494	84.0502	54.3516	2.98196		2689.51	2791.53	2623.32	205.577
2688.74	2960.79	2623.52	117.158	38.2084	24.8837	9.12826	110.289	28.7207		2688.74	2743.13	2623.52	80.3244	84.6319	54.6437	3.0129		2688.74	2775.14	2623.52	207.62
2687.97	3120.4	2623.54	117.224	38.2225	24.8906	9.1288	110.402	28.7444		2687.97	2774.76	2623.54	80.4421	84.6899	54.6728	3.01598		2687.97	2909.17	2623.54	207.821
2687.2	3350.37	2623.72	117.839	38.3525	24.9539	9.13383	111.453	28.9648		2687.2	2793.58	2623.72	81.5222	85.2194	54.938	3.04403		2687.2	2729.58	2623.72	209.685
2686.43	3612.27	2623.92	118.526	38.4976	25.0245	9.13944	112.628	29.213		2686.43	2802.79	2623.92	82.7434	85.8125	55.2345	3.07536		2686.43	2847.58	2623.92	211.772
2685.66	3675.76	2624.12	119.22	38.6437	25.0955	9.14507	113.815	29.4654		2685.66	2859.99	2624.12	83.9884	86.4115	55.5332	3.10689		2685.66	2920.77	2624.12	213.882
2684.88	3975.93	2624.32	119.914	38.7895	25.1663	9.15069	115.001	29.7197		2684.88	2885.19	2624.32	85.2488	87.0121	55.8319	3.13839		2684.88	2891.58	2624.32	215.995
2684.11	4208.85	2624.33	119.921	38.7908	25.167	9.15074	115.012	29.722		2684.11	2840.01	2624.33	85.2579	87.0164	55.8341	3.13862		2684.11	2776.05	2624.33	216.015
2683.34	4563.23	2624.53	120.628	38.939	25.2388	9.15643	116.22	29.983		2683.34	2830.03	2624.53	86.5524	87.6273	56.1373	3.17055		2683.34	2612.58	2624.53	218.171
2682.57	4498.65	2624.73	121.341	39.0882	25.3112	9.16216	117.439	30.2484		2682.57	2845.63	2624.73	87.8725	88.2442	56.4427	3.20268		2682.57	2656.99	2624.73	220.35
2681.79	4718.62	2624.93	122.061	39.2385	25.3839	9.16791	118.669	30.5184		2681.79	2781.3	2624.93	89.2187	88.8672	56.7504	3.23502		2681.79	2701.38	2624.93	222.553
2681.02	4925.74	2625.1	122.703	39.3722	25.4487	9.17303	119.764	30.761		2681.02	2752.15	2625.1	90.4413	89.4278	57.0267	3.26402		2681.02	2675.44	2625.1	224.521
2680.25	4973.01	2625.13	122.788	39.3898	25.4572	9.1737	119.908	30.7931		2680.25	2614.34	2625.13	90.5917	89.4964	57.0605	3.26756		2680.25	2598.36	2625.13	224.78
2679.47	5250.34	2625.33	123.521	39.5422	25.5308	9.17952	121.158	31.0724		2679.47	2607.59	2625.33	91.9921	90.132	57.3729	3.30031		2679.47	2332.77	2625.33	227.032
2678.7	5402.99	2625.53	124.262	39.6957	25.6049	9.18537	122.418	31.3567		2678.7	2536.94	2625.53	93.4205	90.7739	57.6876	3.33327		2678.7	2303.7	2625.53	229.309
2677.93	5475.72	2625.73	125.009	39.8503	25.6795	9.19125	123.686	31.6459		2677.93	2389.64	2625.73	94.8776	91.4222	58.0048	3.36644		2677.93	2242.68	2625.73	231.611
2677.16	5650.65	2625.88	125.599	39.972	25.7382	9.19587	124.685	31.8756		2677.16	2379.73	2625.88	96.0422	91.9359	58.2555	3.39264		2677.16	2018.78	2625.88	233.429
2676.38	5557.26	2625.93	125.764	40.006	25.7546	9.19716	124.964	31.9401		2676.38	2139.86	2625.93	96.3641	92.0771	58.3243	3.39983		2676.38	1992.95	2625.93	233.939
2675.61	5789.61	2626.13	126.526	40.1628	25.8301	9.20311	126.251	32.2396		2675.61	2107.64	2626.13	97.8806	92.7386	58.6463	3.43343		2675.61	1893.68	2626.13	236.292
2674.83	5629.17	2626.33	127.295	40.3208	25.906	9.20909	127.546	32.5443		2674.83	2094.57	2626.33	99.4277	93.4069	58.9708	3.46725		2674.83	1864.68	2626.33	238.672
2674.06	5602.85	2626.53	128.071	40.4799	25.9825	9.2151	128.85	32.8545		2674.06	1835.69	2626.53	101.006	94.0819	59.2977	3.50129		2674.06	1832.5	2626.53	241.079
2673.29	5506.32	2626.67	128.6	40.588	26.0344	9.21917	129.735	33.0671		2673.29	1726.91	2626.67	102.088	94.5408	59.5194	3.52436		2673.29	1586.46	2626.67	242.72
2672.51	5432.16	2626.73	128.855	40.6401	26.0594	9.22114	130.161	33.1702		2672.51	1777.74	2626.73	102.617	94.7638	59.6271	3.53555		2672.51	1522.41	2626.73	243.513
2671.74	5300.57	2626.93	129.646	40.8015	26.1368	9.22722	131.479	33.4916		2671.74	1560.49	2626.93	104.261	95.4527	59.9591	3.57003		2671.74	1541.35	2626.93	245.975
2670.96	5073.3	2627.13	130.445	40.9641	26.2147	9.23332	132.804	33.8188		2670.96	1423.08	2627.13	105.938	96.1487	60.2936	3.60474		2670.96	1423.08	2627.13	248.464
2670.19	4922.66	2627.33	131.252	41.1278	26.2931	9.23947	134.136	34.1519		2670.19	1336.74	2627.33	107.649	96.8519	60.6308	3.63968		2670.19	1387.79	2627.33	250.982
2669.42	4609.38	2627.44	131.71	41.2207	26.3375	9.24295	134.889	34.3423		2669.42	1279.14	2627.44	108.637	97.2544	60.8233	3.65961		2669.42	1291.9	2627.44	252.414
2668.64	4411	2627.53	132.066	41.2928	26.3719	9.24564	135.473	34.491		2668.64	1243.88	2627.53	109.396	97.5624	60.9705	3.67484		2668.64	1247.07	2627.53	253.529
2667.87	4094.68	2627.73	132.889	41.459	26.4513	9.25185	136.816	34.8364		2667.87	1189.5	2627.73	111.179	98.2802	61.3129	3.71023		2667.87	1211.82	2627.73	256.105
2667.09	3807.15	2627.93	133.719	41.6263	26.5311	9.2581	138.163	35.1881		2667.09	1068.17	2627.93	112.998	99.0055	61.6579	3.74586		2667.09	1182.96	2627.93	258.71
2666.32	3478.25	2628.13	134.558	41.7949	26.6115	9.26438	139.515	35.5463		2666.32	1071.21	2628.13	114.855	99.7384	62.0057	3.78172		2666.32	1109.47	2628.13	261.346
2665.54	3286.51	2628.22	134.944	41.8724	26.6484	9.26726	140.133	35.7122		2665.54	1032.81	2628.22	115.725	100.079	62.1671	3.79835		2665.54	1090.19	2628.22	262.561
2664.77	2938.65	2628.33	135.404	41.9648	26.6924	9.27069	140.87	35.9112		2664.77	1003.98	2628.33	116.75	100.479	62.3561	3.81782		2664.77	1048.61	2628.33	264.012
2663.99	2817.14	2628.53	136.26	42.1359	26.7738	9.27704	142.227	36.2829		2663.99	1007.03	2628.53	118.685	101.227	62.7094	3.85416		2663.99	1064.4	2628.53	266.71
2663.22	2660.62	2628.73	137.123	42.3082	26.8557	9.28343	143.587	36.6615		2663.22	927.236	2628.73	120.66	101.984	63.0654	3.89073		2663.22	990.963	2628.73	269.439
2662.44	2555.12	2628.93	137.995	42.4819	26.9381	9.28985	144.949	37.0472		2662.44	879.319	2628.93	122.675	102.748	63.4241	3.92756		2662.44	984.455	2628.93	272.2
2661.67	2261.71	2629	138.303	42.543	26.9671	9.2921	145.426	37.184		2661.67	818.674	2629	123.401	103.021	63.5523	3.94069		2661.67	1000.25	2629	273.174
2660.89	2028.89	2629.14	138.876	42.6568	27.021	9.2963	146.311	37.4403		2660.89	847.227	2629.14	124.733	103.52	63.7858	3.96462		2660.89	977.814	2629.14	274.993
2660.12	1866.19	2629.34	139.765	42.8331	27.1045	9.30279	147.673	37.8408		2660.12	783.418	2629.34	126.833	104.301	64.1503	4.00194		2660.12	936.28	2629.34	277.82
2659.34	1748.12	2629.54	140.664	43.0106	27.1885	9.30932	149.034	38.2489		2659.34	834.257	2629.54	128.977	105.09	64.5177	4.0395		2659.34	971.177	2629.54	280.68
2658.57	1646	2629.74	141.571	43.1895	27.2731	9.31588	150.394	38.6649		2658.57	795.938	2629.74	131.166	105.887	64.888	4.07732		2658.57	850.061	2629.74	283.574
2657.79	1467.51	2629.79	141.793	43.2332	27.2937	9.31749	150.724	38.7673		2657.79	849.945	2629.79	131.707	106.083	64.9789	4.08658		2657.79	910.428	2629.79	284.283
2657.01	1387.73	2629.94	142.488	43.3697	27.3582	9.32249	151.751	39.0889		2657.01	837.096	2629.94	133.4	106.693	65.2613	4.11539		2657.01	881.657	2629.94	286.503
2656.24	1314.35	2630.14	143.413	43.5513	27.4438	9.32912	153.104	39.5211		2656.24	836.981	2630.14	135.68	107.508	65.6376	4.15372		2656.24	836.981	2630.14	289.466
2655.46	1151.88	2630.34	144.349	43.7343	27.53	9.3358	154.453	39.9617		2655.46	798.682	2630.34	138.008	108.331	66.0169	4.1923		2655.46	811.41	2630.34	292.466
2654.68	1046.73	2630.54	145.293	43.9186	27.6168	9.34251	155.797	40.4109		2654.68	763.575	2630.54	140.383	109.164	66.3993	4.23115		2654.68	785.846	2630.54	295.501
2653.91	1033.87	2630.56	145.418	43.943	27.6283	9.3434	155.974	40.4707		2653.91	830.274	2630.56	140.703	109.275	66.4503	4.23633		2653.91	833.455	2630.56	295.903
2653.13	954.207	2630.74	146.247	44.1043	27.7041	9.34927	157.135	40.8689		2653.13	795.172	2630.74	142.808	110.005	66.7847	4.27026		2653.13	744.281	2630.74	298.574
2652.35	912.733	2630.94	147.211	44.2915	27.792	9.35606	158.465	41.336		2652.35	823.685	2630.94	145.284	110.856	67.1733	4.30964		2652.35	833.226	2630.94	301.683
2651.58	864.91	2631.14	148.185	44.48	27.8805	9.36288	159.786	41.8123		2651.58	826.752	2631.14	147.81	111.716	67.565	4.34928		2651.58	779.055	2631.14	304.831
2650.8	798.024	2631.34	149.169	44.6701	27.9695	9.36975	161.098	42.2981		2650.8	807.562	2631.34	150.388	112.585	67.9599	4.3892		2650.8	712.181	2631.34	308.017
2650.02	734.336	2631.34	149.189	44.6739	27.9713	9.36989	161.124	42.3078		2650.02	842.42	2631.34	150.457	112.609	67.9704	4.39026		2650.02	721.62	2631.34	308.081
2649.25	699.271	2631.54	150.163	44.8615	28.0592	9.37666	162.4	42.7936		2649.25	756.484	2631.54	153.019	113.465	68.358	4.42939		2649.25	731.056	2631.54	311.243
2648.47	635.614	2631.74	151.167	45.0545	28.1494	9.3836	163.69	43.299		2648.47	794.517	2631.74	155.704	114.353	68.7594	4.46985		2648.47	676.929	2631.74	314.508
2647.69	559.263	2631.94	152.182	45.2489	28.2402	9.39059	164.967	43.8146		2647.69	781.697	2631.94	158.443	115.252	69.1641	4.51059		2647.69	692.724	2631.94	317.814
2646.92	590.958	2632.12	153.117	45.4277	28.3236	9.397	166.12	44.2946		2646.92	733.932	2632.12	161	116.084	69.5374	4.54814		2646.92	635.439	2632.12	320.868
2646.14	549.579	2632.9	157.203	46.2035	28.6846	9.4247	170.882	46.4405		2646.14	810.073	2632.9	161.239	116.161	69.5721	4.55162		2646.14	638.528	2632.9	321.16
2645.36	470.096	2633.68	161.459	47.0031	29.055	9.45302	175.343	48.7642		2645.36	746.436	2633.68	164.09	117.08	69.9834	4.59292		2645.36	600.325	2633.68	324.549
2644.58	463.679	2634.46	165.894	47.8274	29.4352	9.48198	179.431	51.2838		2644.58	711.398	2634.46	166.999	118.009	70.3982	4.63451		2644.58	619.298	2634.46	327.98
2643.8	466.791	2635.24	170.519	48.6776	29.8255	9.51162	183.072	54.0191		2643.8	673.195	2635.24	169.966	118.949	70.8163	4.6764		2643.8	593.809	2635.24	331.454
2643.03	381.002	2636.02	175.339	49.5535	30.2258	9.5419	186.193	56.9883		2643.03	606.427	2636.02	172.395	119.713	71.1552	4.71029		2643.03	561.977	2636.02	334.27
2642.25	406.346	2636.8	180.375	50.4584	30.6374	9.57293	188.738	60.223		2642.25	609.519	2636.8	172.992	119.899	71.238	4.71857		2642.25	546.027	2636.8	334.972
2641.47	409.464	2637.58	185.636	51.3926	31.0602	9.6047	190.647	63.7462		2641.47	571.345	2637.58	176.077	120.861	71.6632	4.76103		2641.47	577.693	2637.58	338.535
2640.69	358.629	2638.36	191.126	52.3559	31.4942	9.63717	191.879	67.5817		2640.69	628.393	2638.36	179.223	121.833	72.0919	4.8038		2640.69	533.182	2638.36	342.143
2639.91	326.847	2639.13	196.867	53.3509	31.9401	9.67043	192.406	71.7649		2639.91	552.149	2639.13	182.429	122.816	72.5242	4.84686		2639.91	542.629	2639.13	345.797
2639.13	358.53	2639.91	202.873	54.379	32.3986	9.70448	192.218	76.3288		2639.13	539.381	2639.91	184.688	123.504	72.826	4.87688		2639.13	526.69	2639.91	348.344
2638.36	295.033	2640.69	209.16	55.4415	32.87	9.73937	191.318	81.3081		2638.36	501.238	2640.69	185.698	123.811	72.9601	4.89022		2638.36	513.928	2640.69	349.498
2637.58	291.82	2640.96	211.397	55.8164	33.0357	9.7516	190.846	83.1289		2637.58	485.31	2640.96	189.028	124.817	73.3997	4.93389		2637.58	482.138	2640.96	353.246
2636.8	250.55	2641.16	213.09	56.099	33.1604	9.7608	190.441	84.5237		2636.8	475.728	2641.16	192.421	125.834	73.8431	4.97787		2636.8	485.243	2641.16	357.043
2636.02	272.714	2641.36	214.804	56.3841	33.2861	9.77005	189.991	85.9499		2636.02	402.728	2641.36	195.877	126.864	74.2901	5.02216		2636.02	443.952	2641.36	360.889
2635.24	285.359	2641.47	215.745	56.5401	33.3548	9.77511	189.728	86.7386		2635.24	447.062	2641.47	197.917	127.468	74.552	5.04808		2635.24	450.232	2641.47	363.135
2634.46	282.149	2641.56	216.539	56.6716	33.4127	9.77936	189.497	87.408		2634.46	380.426	2641.56	199.396	127.905	74.741	5.06676		2634.46	424.809	2641.56	364.785
2633.68	256.752	2641.76	218.295	56.9617	33.5402	9.78874	188.96	88.8987		2633.68	389.883	2641.76	202.978	128.959	75.1957	5.11168		2633.68	434.26	2641.76	368.732
2632.9	240.87	2641.96	220.072	57.2543	33.6687	9.79817	188.381	90.4224		2632.9	373.983	2641.96	206.624	130.024	75.6542	5.15691		2632.9	450.047	2641.96	372.731
2632.12	259.85	2642.16	221.872	57.5495	33.7981	9.80766	187.76	91.9799		2632.12	345.411	2642.16	210.334	131.103	76.1167	5.20248		2632.12	430.972	2642.16	376.782
2631.34	215.456	2642.25	222.647	57.6764	33.8536	9.81173	187.482	92.6554		2631.34	351.7	2642.25	212.084	131.61	76.3336	5.22382		2631.34	380.217	2642.25	378.69
2630.56	202.754	2642.36	223.693	57.8473	33.9284	9.81721	187.098	93.5715		2630.56	316.804	2642.36	214.107	132.194	76.5832	5.24836		2630.56	357.988	2642.36	380.887
2629.79	240.738	2642.56	225.537	58.1477	34.0597	9.82682	186.397	95.198		2629.79	323.095	2642.56	217.943	133.298	77.0536	5.29458		2629.79	395.95	2642.56	385.047
2629	202.699	2642.76	227.404	58.4507	34.192	9.83649	185.657	96.8597		2629	294.546	2642.76	221.842	134.415	77.5282	5.34112		2629	348.388	2642.76	389.261
2628.22	250.172	2642.96	229.294	58.7565	34.3253	9.84623	184.879	98.5572		2628.22	266.005	2642.96	225.804	135.546	78.0068	5.38801		2628.22	361.007	2642.96	393.532
2627.44	199.477	2643.03	229.886	58.852	34.3669	9.84926	184.63	99.0917		2627.44	281.8	2643.03	227.224	135.95	78.1776	5.40472		2627.44	383.122	2643.03	395.04
2626.67	196.283	2643.16	231.207	59.065	34.4596	9.85602	184.065	100.291		2626.67	269.098	2643.16	229.826	136.69	78.4895	5.43523		2626.67	313.42	2643.16	397.861
2625.88	193.091	2643.36	233.145	59.3762	34.5949	9.86588	183.215	102.061		2625.88	218.414	2643.36	233.91	137.848	78.9765	5.48279		2625.88	354.528	2643.36	402.248
2625.1	170.909	2643.57	235.107	59.6902	34.7312	9.87581	182.331	103.869		2625.1	275.354	2643.57	238.053	139.019	79.4677	5.53069		2625.1	297.509	2643.57	406.694
2624.32	183.544	2643.77	237.094	60.007	34.8685	9.88579	181.413	105.713		2624.32	265.823	2643.77	242.255	140.205	79.9632	5.57895		2624.32	287.974	2643.77	411.2
2623.54	167.698	2643.8	237.482	60.0688	34.8953	9.88774	181.232	106.076		2623.54	230.981	2643.8	243.287	140.496	80.0846	5.59076		2623.54	272.114	2643.8	412.282
2622.76	186.657	2643.97	239.106	60.3267	35.0069	9.89585	180.464	107.596		2622.76	215.131	2643.97	246.513	141.405	80.4631	5.62756		2622.76	275.241	2643.97	415.768
2621.98	186.632	2644.17	241.143	60.6492	35.1463	9.90596	179.483	109.516		2621.98	186.632	2644.17	250.827	142.62	80.9673	5.67652		2621.98	262.55	2644.17	420.399
2621.2	186.606	2644.37	243.207	60.9747	35.2867	9.91615	178.473	111.474		2621.2	221.397	2644.37	255.193	143.85	81.476	5.72584		2621.2	265.676	2644.37	425.093
2620.42	142.307	2644.57	245.297	61.3031	35.4282	9.92639	177.435	113.471		2620.42	192.905	2644.57	260.178	145.255	82.055	5.78189		2620.42	259.315	2644.57	429.852
2619.64	164.421	2644.58	245.449	61.3271	35.4386	9.92714	177.359	113.617		2619.64	202.364	2644.58	277.787	150.246	84.094	5.97853		2619.64	278.251	2644.58	430.458
2618.86	126.46	2644.77	247.414	61.6345	35.5709	9.93671	176.369	115.505		2618.86	202.337	2644.77	295.92	155.483	86.2049	6.18091		2618.86	218.144	2644.77	434.677
2618.08	148.571	2644.97	249.558	61.969	35.7145	9.94709	175.278	117.578		2618.08	180.181	2644.97	314.304	160.983	88.3911	6.38925		2618.08	211.792	2644.97	439.568
2617.29	139.068	2645.17	251.73	62.3065	35.8593	9.95754	174.162	119.689		2617.29	173.835	2645.17	332.582	166.763	90.6561	6.60379		2617.29	252.851	2645.17	444.529
2616.51	123.248	2645.36	253.821	62.6304	35.9981	9.96755	173.079	121.731		2616.51	164.331	2645.36	350.308	172.842	93.0036	6.82476		2616.51	230.695	2645.36	449.558
2615.73	129.551	2645.37	253.93	62.6471	36.0052	9.96806	173.022	121.837		2615.73	195.906	2645.37	366.959	179.239	95.4377	7.05243		2615.73	192.746	2645.37	449.608
2614.95	161.126	2645.57	256.158	62.9908	36.1523	9.97865	171.861	124.023		2614.95	161.126	2645.57	369.272	180.204	95.8015	7.08633		2614.95	208.516	2645.57	454.659
2614.17	142.151	2645.77	258.416	63.3377	36.3004	9.98931	170.678	126.245		2614.17	167.422	2645.77	373.249	181.918	96.4462	7.14633		2614.17	199.011	2645.77	459.832
2613.38	138.973	2645.97	260.704	63.6878	36.4497	10	169.476	128.504		2613.38	164.24	2645.97	377.099	183.656	97.097	7.2068		2613.38	183.191	2645.97	465.078
2612.6	148.428	2646.14	262.636	63.9825	36.5752	10.0091	168.459	130.416		2612.6	157.902	2646.14	380.814	185.417	97.754	7.26775		2612.6	217.904	2646.14	469.827
2611.82	145.25	2646.17	263.021	64.0412	36.6002	10.0108	168.256	130.798		2611.82	129.462	2646.17	381.955	185.977	97.9626	7.28707		2611.82	192.614	2646.17	470.399
2611.04	116.815	2646.37	265.37	64.3979	36.7518	10.0217	167.018	133.126		2611.04	135.758	2646.37	384.382	187.202	98.4173	7.32917		2611.04	157.858	2646.37	475.795
2610.26	116.799	2646.57	267.749	64.7579	36.9046	10.0327	165.765	135.488		2610.26	129.426	2646.57	387.793	189.012	99.087	7.39108		2610.26	192.561	2646.57	481.27
2609.47	123.096	2646.77	270.16	65.1212	37.0586	10.0437	164.496	137.882		2609.47	145.19	2646.77	391.038	190.846	99.7631	7.45348		2609.47	170.44	2646.77	486.823
2608.69	110.455	2646.92	271.9	65.3824	37.1692	10.0516	163.583	139.609		2608.69	126.234	2646.92	394.106	192.706	100.446	7.51637		2608.69	189.352	2646.92	491.192
2607.91	123.062	2646.97	272.604	65.488	37.2138	10.0548	163.214	140.307		2607.91	138.839	2646.97	394.682	193.071	100.579	7.52866		2607.91	173.549	2646.97	492.457
2607.12	126.2	2647.17	275.08	65.8582	37.3702	10.0659	161.92	142.761		2607.12	138.82	2647.17	396.989	194.592	101.135	7.57976		2607.12	173.525	2647.17	498.173
2606.34	107.255	2647.37	277.59	66.2319	37.5279	10.0772	160.615	145.242		2606.34	119.873	2647.37	399.676	196.504	101.831	7.64366		2606.34	154.573	2647.37	503.972
2605.56	116.703	2647.57	280.133	66.6092	37.6868	10.0885	159.299	147.749		2605.56	148.244	2647.57	402.159	198.442	102.534	7.70807		2605.56	173.477	2647.57	509.856
2604.78	97.7645	2647.69	281.654	66.8341	37.7814	10.0952	158.516	149.243		2604.78	107.226	2647.69	404.431	200.408	103.243	7.77299		2604.78	170.299	2647.69	513.788
2603.99	100.904	2647.77	282.711	66.99	37.8469	10.0999	157.974	150.278		2603.99	148.203	2647.77	404.59	200.554	103.296	7.77779		2603.99	138.743	2647.77	515.827
2603.21	78.8206	2647.97	285.324	67.3745	38.0083	10.1113	156.641	152.828		2603.21	113.502	2647.97	406.483	202.401	103.96	7.83844		2603.21	145.03	2647.97	521.886
2602.42	135.553	2648.18	287.973	67.7626	38.171	10.1229	155.301	155.395		2602.42	113.486	2648.18	408.308	204.422	104.684	7.90441		2602.42	138.705	2648.18	528.035
2601.64	107.167	2648.38	290.658	68.1545	38.335	10.1345	153.955	157.977		2601.64	126.078	2648.38	409.901	206.472	105.414	7.97092		2601.64	132.382	2648.38	534.276
2600.86	113.455	2648.47	291.933	68.3401	38.4126	10.14	153.321	159.196		2600.86	104	2648.47	411.202	208.463	106.121	8.03511		2600.86	151.273	2648.47	537.707
2600.07	100.835	2648.58	293.38	68.5501	38.5003	10.1462	152.605	160.571		2600.07	103.986	2648.58	411.255	208.552	106.152	8.03796		2600.07	163.857	2648.58	540.61
		2648.78	296.139	68.9496	38.6669	10.158	151.25	163.172				2648.78	412.365	210.661	106.898	8.10555				2648.78	547.039
		2648.98	298.937	69.3529	38.8349	10.1698	149.892	165.776				2648.98	413.228	212.8	107.65	8.17368				2648.98	553.565
		2649.18	301.774	69.7601	39.0042	10.1818	148.531	168.381				2649.18	413.841	214.97	108.411	8.24238				2649.18	560.19
		2649.25	302.773	69.9031	39.0636	10.186	148.057	169.289				2649.25	414.16	216.81	109.052	8.30029				2649.25	563.05
		2649.38	304.65	70.1713	39.1749	10.1938	147.17	170.981				2649.38	414.201	217.171	109.178	8.31163				2649.38	566.916
		2649.58	307.567	70.5865	39.3469	10.2059	145.808	173.572				2649.58	414.308	219.405	109.954	8.38146				2649.58	573.745
		2650.02	314.212	71.526	39.7352	10.2332	142.775	179.284				2650.02	414.16	221.671	110.737	8.45186				2650.02	580.678
		2650.8	326.277	73.2096	40.4275	10.2816	137.528	188.868				2650.8	413.758	223.97	111.529	8.52284				2650.8	587.718
		2651.58	339.045	74.9614	41.143	10.3315	132.341	197.713				2651.58	413.315	225.636	112.1	8.574				2651.58	589.927
		2652.35	352.532	76.7804	41.8809	10.3826	127.257	205.412				2652.35	413.104	226.303	112.328	8.5944				2652.35	594.867
		2652.38	353.057	76.8507	41.9093	10.3845	127.067	205.676				2652.38	412.199	228.67	113.135	8.66656				2652.38	602.128
		2652.58	356.673	77.3327	42.104	10.398	125.775	207.417				2652.58	411.049	231.072	113.951	8.73932				2652.58	609.501
		2652.78	360.342	77.8196	42.3003	10.4115	124.491	209.048				2652.78	409.655	233.51	114.775	8.81269				2652.78	616.99
		2652.99	364.066	78.3116	42.4982	10.4252	123.216	210.565				2652.99	408.713	234.978	115.269	8.85662				2652.99	618.456
		2653.13	366.808	78.6724	42.6432	10.4351	122.295	211.592				2653.13	408.024	235.985	115.608	8.88667				2653.13	624.597
		2653.19	367.845	78.8086	42.6979	10.4389	121.951	211.961				2653.19	406.161	238.496	116.449	8.96126				2653.19	632.324
		2653.39	371.681	79.3107	42.8992	10.4527	120.695	213.231				2653.39	404.073	241.045	117.298	9.03649				2653.39	640.173
		2653.59	375.575	79.8181	43.1022	10.4666	119.449	214.37				2653.59	401.766	243.633	118.157	9.11235				2653.59	648.148
		2653.79	379.527	80.3307	43.307	10.4807	118.213	215.373				2653.79	400.598	244.873	118.567	9.14853				2653.79	648.731
		2653.91	381.95	80.6438	43.4319	10.4892	117.47	215.912				2653.91	399.248	246.26	119.024	9.18885				2653.91	656.25
		2653.99	383.54	80.8487	43.5136	10.4948	116.988	216.235				2653.99	396.528	248.927	119.901	9.266				2653.99	664.482
		2654.19	387.613	81.3721	43.7219	10.5091	115.773	216.955				2654.19	393.614	251.635	120.787	9.34381				2654.19	672.847
		2654.39	391.749	81.9011	43.932	10.5234	114.568	217.528				2654.39	390.516	254.384	121.682	9.42228				2654.39	680.929
		2654.59	395.948	82.4355	44.1439	10.5378	113.375	217.951				2654.59	389.38	255.365	122	9.45015				2654.59	681.347
		2654.68	397.984	82.6937	44.2462	10.5448	112.807	218.101				2654.68	387.244	257.176	122.586	9.50142				2654.68	689.986
		2654.79	400.212	82.9757	44.3577	10.5524	112.193	218.224				2654.79	383.806	260.011	123.5	9.58124				2654.79	698.766
		2654.99	404.541	83.5216	44.5733	10.567	111.022	218.345				2654.99	380.213	262.89	124.424	9.66174				2654.99	707.69
		2655.19	408.937	84.0732	44.7908	10.5818	109.862	218.313				2655.19	376.475	265.814	125.357	9.74294				2655.19	715.25
		2655.39	413.402	84.6308	45.0102	10.5967	108.713	218.129				2655.39	375.607	266.485	125.571	9.7615				2655.39	716.761
		2655.46	414.995	84.829	45.0881	10.602	108.311	218.027				2655.46	372.603	268.784	126.3	9.82484				2655.46	725.982
		2655.59	417.936	85.1943	45.2315	10.6117	107.577	217.793				2655.59	368.607	271.8	127.254	9.90745				2655.59	735.356
		2655.79	422.541	85.7639	45.4548	10.6267	106.452	217.307				2655.79	364.498	274.864	128.218	9.99077				2655.79	744.887
		2655.99	427.219	86.3396	45.6801	10.6419	105.338	216.672				2655.99	360.284	277.977	129.192	10.0748				2655.99	751.78
		2656.19	431.97	86.9215	45.9073	10.6573	104.237	215.893				2656.19	359.83	278.311	129.296	10.0838				2656.19	754.577
		2656.24	433.057	87.0544	45.9591	10.6608	103.989	215.696				2656.24	355.978	281.139	130.176	10.1596				2656.24	764.43
		2656.39	436.796	87.5098	46.1365	10.6727	103.147	214.971				2656.39	351.587	284.352	131.172	10.2452				2656.39	774.449
		2656.59	441.698	88.1044	46.3678	10.6882	102.069	213.911				2656.59	342.684	290.868	133.175	10.4168				2656.59	784.639
		2656.79	446.679	88.7056	46.6012	10.7039	101.003	212.717				2656.79	342.595	290.933	133.195	10.4185				2656.79	790.749
		2656.99	451.738	89.3133	46.8366	10.7197	99.9488	211.394				2656.99	338.012	294.303	134.223	10.5063				2656.99	795.002
		2657.01	452.226	89.3718	46.8592	10.7212	99.8487	211.261				2657.01	333.383	297.728	135.263	10.5949				2657.01	805.542
		2657.19	456.879	89.9277	47.0742	10.7356	98.9066	209.947				2657.19	328.716	301.209	136.314	10.6843				2657.19	816.263
		2657.79	472.636	91.7923	47.7922	10.7835	95.8819	204.976				2657.79	324.703	304.23	137.221	10.7613				2657.79	827.17
		2658	478.284	92.454	48.0459	10.8004	94.8563	203.036				2658	324.02	304.747	137.376	10.7744				2658	832.364
		2658.2	483.853	93.1033	48.2944	10.8169	93.8733	201.06				2658.2	319.302	308.343	138.451	10.8654				2658.2	838.265
		2658.4	489.514	93.7598	48.5452	10.8335	92.902	198.997				2658.4	314.57	311.998	139.537	10.9572				2658.4	876.849
		2658.57	494.357	94.319	48.7583	10.8476	92.0924	197.195				2658.57	309.831	315.714	140.635	11.0498				2658.57	924.453
		2658.6	495.267	94.4237	48.7982	10.8503	91.9425	196.854				2658.6	306.352	318.481	141.449	11.1184				2658.6	975.383
		2658.8	501.114	95.0951	49.0536	10.8672	90.9945	194.638				2658.8	305.092	319.492	141.746	11.1433				2658.8	1030.06
		2659	507.058	95.7741	49.3113	10.8842	90.0582	192.357				2659	300.359	323.333	142.869	11.2376				2659	1088.69
		2659.2	513.099	96.4608	49.5714	10.9014	89.1334	190.015				2659.2	295.637	327.238	144.005	11.3328				2659.2	1151.68
		2659.34	517.46	96.9544	49.758	10.9137	88.4821	188.316				2659.34	290.934	331.208	145.154	11.4288				2659.34	1219.51
		2659.4	519.241	97.1554	49.8339	10.9186	88.22	187.621				2659.4	288.083	333.656	145.859	11.4876				2659.4	1292.45
		2659.6	525.484	97.8578	50.0988	10.9361	87.318	185.18				2659.6	286.252	335.246	146.316	11.5257				2659.6	1371.04
		2659.8	531.831	98.5684	50.3662	10.9536	86.4272	182.7				2659.8	281.598	339.352	147.491	11.6235				2659.8	1455.79
		2660	538.284	99.2871	50.6361	10.9713	85.5477	180.185				2660	276.976	343.528	148.679	11.7222				2660	1547.12
		2660.12	542.081	99.7082	50.794	10.9816	85.0421	178.711				2660.12	272.39	347.776	149.881	11.8218				2660.12	1645.86
		2660.2	544.846	100.014	50.9085	10.9891	84.6793	177.642				2660.2	270.191	349.851	150.466	11.8702				2660.2	1752.51
		2660.4	551.517	100.749	51.1835	11.0071	83.8219	175.076				2660.4	267.843	352.096	151.097	11.9223				2660.4	1867.58
		2660.6	558.3	101.493	51.4611	11.0252	82.9755	172.493				2660.6	263.339	356.49	152.327	12.0238				2660.6	1991.9
		2660.8	565.197	102.246	51.7413	11.0435	82.1398	169.898				2660.8	258.881	360.961	153.571	12.1262				2660.8	2126.32
		2660.89	568.369	102.591	51.8695	11.0518	81.7638	168.716				2660.89	254.472	365.509	154.83	12.2295				2660.89	2271.21
		2661	572.211	103.008	52.0241	11.0619	81.315	167.295				2661	252.912	367.15	155.282	12.2666				2661	2427.39
		2661.2	579.344	103.778	52.3097	11.0804	80.5007	164.69				2661.2	250.114	370.136	156.103	12.3338				2661.2	2595.45
		2661.4	586.598	104.557	52.5979	11.0991	79.697	162.086				2661.4	245.81	374.844	157.391	12.4391				2661.4	2775.62
		2661.6	593.975	105.346	52.889	11.1179	78.9037	159.488				2661.6	241.56	379.634	158.695	12.5454				2661.6	2968.64
		2661.67	596.386	105.603	52.9836	11.1241	78.6496	158.65				2661.67	237.368	384.509	160.013	12.6527				2661.67	3174.3
		2661.8	601.478	106.144	53.1828	11.1369	78.1208	156.899				2661.8	236.429	385.623	160.314	12.6771				2661.8	3391.95
		2662	609.109	106.952	53.4794	11.1561	77.348	154.322				2662	233.235	389.47	161.348	12.761				2662	3620.98
		2662.2	616.871	107.769	53.7789	11.1754	76.5854	151.762				2662.2	229.161	394.518	162.698	12.8703				2662.2	3860.18
		2662.4	624.766	108.596	54.0813	11.1948	75.8328	149.221				2662.4	225.148	399.657	164.064	12.9807				2662.4	4106.65
		2662.44	626.297	108.756	54.1397	11.1986	75.6894	148.735				2662.44	221.197	404.887	165.446	13.0921				2662.44	4357.45
		2662.61	632.796	109.433	54.3866	11.2144	75.09	146.7				2662.61	220.804	405.417	165.586	13.1033				2662.61	4608.31
		2662.81	640.965	110.28	54.6949	11.2342	74.357	144.204				2662.81	217.308	410.211	166.845	13.2046				2662.81	4853.57
		2663.01	649.274	111.137	55.0062	11.2541	73.6337	141.734				2663.01	213.482	415.631	168.261	13.3182				2663.01	5087.49
		2663.21	657.727	112.005	55.3206	11.2742	72.9199	139.292				2663.21	209.72	421.148	169.694	13.4329				2663.21	5302.57
		2663.22	658.246	112.058	55.3398	11.2754	72.8768	139.145				2663.22	206.114	426.621	171.107	13.5457				2663.22	5490.97
		2663.41	666.326	112.883	55.6381	11.2944	72.2155	136.88				2663.41	206.02	426.765	171.145	13.5486				2663.41	5645.62
		2663.61	675.074	113.772	55.9586	11.3148	71.5205	134.499				2663.61	202.385	432.484	172.613	13.6655				2663.61	5733.57
		2663.81	683.973	114.672	56.2824	11.3354	70.8347	132.151				2663.81	198.813	438.308	174.098	13.7836				2663.81	5758.87
		2663.99	692.34	115.515	56.5847	11.3546	70.2086	130.01				2663.99	195.304	444.237	175.602	13.9028				2663.99	5759.35
		2664.01	693.027	115.583	56.6094	11.3562	70.158	129.837				2664.01	192.393	449.326	176.886	14.0043				2664.01	5781.07
		2664.21	702.238	116.506	56.9396	11.3771	69.4902	127.557				2664.21	191.859	450.276	177.125	14.0231				2664.21	5800.08
		2664.41	711.609	117.44	57.2731	11.3982	68.8313	125.314				2664.41	188.476	456.425	178.666	14.1447				2664.41	5815.86
		2664.61	721.143	118.385	57.61	11.4195	68.1812	123.107				2664.61	185.156	462.688	180.227	14.2674				2664.61	5827.02
		2664.77	728.827	119.144	57.8797	11.4365	67.6714	121.381				2664.77	181.898	469.067	181.806	14.3914				2664.77	5828.35
		2664.81	730.842	119.342	57.9502	11.4409	67.5397	120.936				2664.81	179.612	473.688	182.945	14.4805				2664.81	5837.51
		2665.01	740.711	120.311	58.2939	11.4625	66.9068	118.804				2665.01	178.702	475.563	183.406	14.5165				2665.01	5843.3
		2665.21	750.751	121.293	58.641	11.4843	66.2822	116.709				2665.21	175.566	482.181	185.025	14.643				2665.21	5845.7
		2665.41	760.966	122.287	58.9917	11.5063	65.666	114.652				2665.41	172.49	488.923	186.665	14.7707				2665.41	5845.29
		2665.54	767.831	122.952	59.2259	11.521	65.2623	113.311				2665.54	169.474	495.79	188.325	14.8996				2665.54	5844.71
		2665.61	771.359	123.293	59.3459	11.5285	65.0579	112.633				2665.61	167.73	499.884	189.31	14.976				2665.61	5840.32
		2666.32	809.472	126.946	60.6242	11.6082	62.9775	105.819				2666.32	166.517	502.786	190.007	15.0299				2666.32	5832.57
		2667.09	853.974	131.142	62.0791	11.6983	60.8078	98.8883				2667.09	163.618	509.914	191.709	15.1615				2667.09	5821.46
		2667.87	901.575	135.56	63.5955	11.7915	58.7444	92.4914				2667.87	160.775	517.176	193.434	15.2944				2667.87	5813.25
		2668.64	952.328	140.202	65.173	11.8878	56.7869	86.6164				2668.64	157.989	524.575	195.18	15.4286				2668.64	5807.04
		2669.42	1006.45	145.09	66.8168	11.9874	54.9268	81.2221				2669.42	156.735	528.001	195.985	15.4904				2669.42	5789.37
		2670.19	1064.09	150.24	68.5306	12.0905	53.1589	76.2738				2670.19	155.259	532.114	196.949	15.5643				2670.19	5768.48
		2670.96	1125.28	155.664	70.3162	12.197	51.4802	71.7418				2670.96	152.583	539.796	198.74	15.7013				2670.96	5744.47
		2671.74	1190.25	161.393	72.1821	12.3075	49.8815	67.5807				2671.74	149.961	547.625	200.555	15.8397				2671.74	5732.49
		2672.51	1258.94	167.444	74.1308	12.4219	48.3604	63.7637				2672.51	147.391	555.602	202.393	15.9795				2672.51	5607.15
		2673.29	1331.19	173.829	76.1645	12.5404	46.9144	60.2645				2673.29	146.564	558.237	202.998	16.0254				2673.29	5442.72
		2674.06	1407.02	180.591	78.2935	12.6634	45.5358	57.0458				2674.06	144.873	563.732	204.255	16.1208				2674.06	5246.64
		2674.83	1485.97	187.738	80.518	12.7908	44.2241	54.0899				2674.83	142.406	572.017	206.142	16.2635				2674.83	5026.01
		2675.61	1567.69	195.308	82.8466	12.9231	42.974	51.3687				2675.61	139.99	580.461	208.053	16.4078				2675.61	4788.88
		2676.38	1651.55	203.332	85.2858	13.0603	41.782	48.8607				2676.38	137.622	589.067	209.989	16.5535				2676.38	4541.95
		2677.16	1736.75	211.843	87.8425	13.2029	40.6448	46.5464				2677.16	137.164	590.768	210.371	16.5822				2677.16	4291.26
		2677.93	1822.22	220.879	90.5242	13.3511	39.5596	44.408				2677.93	135.302	597.838	211.951	16.7007				2677.93	4041.86
		2678.7	1906.59	230.466	93.3351	13.505	38.5247	42.432				2678.7	133.029	606.778	213.939	16.8496				2678.7	3797.69
		2679.47	1988.54	240.672	96.2912	13.6652	37.5347	40.5991				2679.47	130.803	615.889	215.953	16.9999				2679.47	3561.73
		2680.25	2066.15	251.517	99.3942	13.8318	36.5898	38.9009				2680.25	128.622	625.176	217.994	17.1518				2680.25	3336.03
		2681.02	2137.76	263.078	102.662	14.0055	35.6852	37.3216				2681.02	128.492	625.739	218.117	17.161				2681.02	3122.19
		2681.79	2201.23	275.38	106.098	14.1862	34.8208	35.8545				2681.79	120.473	663.435	226.283	17.7647				2681.79	2920.63
		2682.57	2254.78	288.494	109.717	14.3745	33.9935	34.4881				2682.57	113.066	704.021	234.886	18.3939				2682.57	2731.38
		2683.34	2296.64	302.484	113.532	14.571	33.2013	33.214				2683.34	106.231	747.653	243.946	19.0491				2683.34	2554.84
		2683.45	2301.61	304.572	114.098	14.6	33.0902	33.0378				2683.45	99.9105	794.592	253.504	19.7327				2683.45	2390.43
		2683.65	2309.88	308.388	115.129	14.6526	32.8914	32.7245				2683.65	94.0561	845.111	263.611	20.4473				2683.65	2237.65
		2683.85	2317.23	312.27	116.176	14.7059	32.6948	32.4166				2683.85	88.6422	899.273	274.277	21.1928				2683.85	2095.9
		2684.05	2323.64	316.218	117.236	14.7598	32.5003	32.114				2684.05	83.6245	957.303	285.557	21.9719				2684.05	1964.52
		2684.11	2325.38	317.415	117.558	14.776	32.4425	32.0244				2684.11	78.9695	1019.32	297.496	22.7868				2684.11	1842.98
		2684.25	2329.1	320.234	118.312	14.8142	32.308	31.8168				2684.25	74.6518	1085.3	310.125	23.6385				2684.25	1730.29
		2684.45	2333.59	324.318	119.404	14.8693	32.1178	31.5246				2684.45	70.6327	1155.36	323.53	24.5315				2684.45	1626.05
		2684.65	2337.11	328.473	120.511	14.9251	31.9297	31.2375				2684.65	66.8922	1229.27	337.752	25.4673				2684.65	1529.37
		2684.85	2339.64	332.7	121.634	14.9814	31.7436	30.9553				2684.85	63.4115	1306.61	352.834	26.4474				2684.85	1439.89
		2684.88	2339.94	333.357	121.808	14.9901	31.7151	30.9123				2684.88	60.1608	1387.07	368.88	27.4772				2684.88	1356.91
		2685.05	2341.17	336.999	122.773	15.0384	31.5595	30.6779				2685.05	57.1291	1469.68	385.923	28.5572				2685.05	1279.9
		2685.25	2341.71	341.373	123.929	15.0961	31.3774	30.4053				2685.25	54.2949	1553.51	404.061	29.6924				2685.25	1208.38
		2685.45	2341.25	345.822	125.101	15.1544	31.1973	30.1372				2685.45	51.6424	1637.24	423.38	30.8862				2685.45	1141.9
		2685.65	2339.8	350.348	126.291	15.2134	31.0191	29.8736				2685.65	49.1572	1719.19	443.973	32.1429				2685.65	1080.12
		2685.66	2339.78	350.386	126.3	15.2139	31.0177	29.8715				2685.66	46.8265	1797.44	465.938	33.4668				2685.66	1022.51
		2685.85	2337.35	354.953	127.498	15.2731	30.8428	29.6145				2685.85	44.6408	1869.7	489.353	34.8609				2685.85	968.868
		2686.05	2333.91	359.638	128.722	15.3334	30.6685	29.3596				2686.05	42.5839	1933.84	514.392	36.3339				2686.05	918.742
		2686.25	2329.49	364.403	129.965	15.3945	30.4959	29.109				2686.25	40.6511	1987.4	541.117	37.8879				2686.25	871.973
		2686.43	2324.91	368.58	131.052	15.4478	30.3486	28.8962				2686.43	38.8286	2028.39	569.726	39.5328				2686.43	831.761
		2686.46	2324.11	369.252	131.227	15.4563	30.3252	28.8625				2686.46	37.4976	2050.2	593.091	40.8636				2686.46	828.234
		2686.66	2317.77	374.184	132.507	15.5189	30.1564	28.6201				2686.66	37.1126	2054.95	600.288	41.2714				2686.66	820.777
		2686.86	2310.5	379.203	133.806	15.5821	29.9893	28.3816				2686.86	37.0628	2055.51	601.235	41.325				2686.86	809.979
		2687.06	2302.31	384.308	135.125	15.6461	29.8239	28.147				2687.06	36.6345	2059.78	609.523	41.7934				2687.06	799.364
		2687.2	2295.92	387.996	136.076	15.6922	29.7073	27.9824				2687.2	36.2125	2062.98	617.958	42.2689				2687.2	788.928
		2687.26	2293.21	389.502	136.464	15.7109	29.6603	27.9162				2687.26	35.7968	2065.1	626.541	42.7515				2687.26	787.287
		2687.46	2283.24	394.786	137.823	15.7765	29.4984	27.6892				2687.46	35.4935	2065.98	632.985	43.1131				2687.46	778.667
		2687.66	2272.41	400.162	139.203	15.8429	29.3383	27.4657				2687.66	35.3873	2066.15	635.277	43.2415				2687.66	768.577
		2687.86	2260.76	405.63	140.604	15.91	29.1797	27.2459				2687.86	34.9837	2066.11	644.168	43.7391				2687.86	758.655
		2687.97	2253.87	408.74	141.4	15.948	29.0915	27.1241				2687.97	34.5861	2064.98	653.216	44.2443				2687.97	748.913
		2688.06	2248.31	411.194	142.027	15.978	29.0229	27.0296				2688.06	34.1942	2062.77	662.425	44.7574				2688.06	748.897
		2688.26	2235.08	416.853	143.471	16.0468	28.8676	26.8166				2688.26	33.9641	2060.95	667.972	45.0659				2688.26	739.301
		2688.46	2221.11	422.61	144.938	16.1164	28.714	26.6071				2688.46	33.808	2059.49	671.797	45.2784				2688.46	729.862
		2688.66	2206.42	428.466	146.427	16.1869	28.5619	26.4008				2688.66	33.4274	2055.15	681.335	45.8076				2688.66	720.578
		2688.74	2200.12	430.928	147.053	16.2164	28.4993	26.3161				2688.74	33.0523	2049.76	691.041	46.345				2688.74	712.914
		2688.86	2191.06	434.423	147.94	16.2583	28.4115	26.1977				2688.86	32.6826	2043.33	700.92	46.891				2688.86	711.445
		2689.06	2175.05	440.482	149.477	16.3305	28.2625	25.9979				2689.06	32.5184	2040.11	705.41	47.1388				2689.06	702.46
		2689.26	2158.42	446.645	151.037	16.4036	28.1151	25.8011				2689.26	32.3181	2035.89	710.973	47.4456				2689.26	693.621
		2689.46	2141.21	452.912	152.623	16.4777	27.9692	25.6073				2689.46	31.9588	2027.45	721.203	48.009				2689.46	684.924
		2689.51	2136.56	454.589	153.046	16.4975	27.9308	25.5565				2689.51	31.6046	2018.05	731.614	48.5815				2689.51	679.152
		2689.66	2123.45	459.286	154.233	16.5527	27.8248	25.4165				2689.66	31.2554	2007.71	742.208	49.1632				2689.66	676.366
		2690.29	2065.02	479.833	159.415	16.7923	27.3843	24.8409				2690.29	31.1504	2004.39	745.46	49.3415				2690.29	667.945
		2691.06	1987.43	506.738	166.188	17.1018	26.8586	24.1659				2691.06	30.9111	1996.47	752.988	49.7542				2691.06	659.658
		2691.83	1905.65	535.371	173.399	17.4271	26.3528	23.5286				2691.83	30.5716	1984.34	763.956	50.3549				2691.83	651.502
		2692.6	1821.37	565.787	181.083	17.7691	25.866	22.9264				2692.6	30.2369	1971.38	775.117	50.9654				2692.6	647.374
		2693.37	1736.21	597.976	189.269	18.1286	25.3977	22.3575				2693.37	29.9068	1957.6	786.471	51.5858				2693.37	643.475
		2694.14	1651.24	632.023	198.021	18.5078	24.9459	21.8182				2694.14	29.8549	1955.35	788.286	51.6849				2694.14	635.573
		2694.67	1593.58	656.448	204.38	18.7801	24.6452	21.4643				2694.67	29.5812	1943.06	798.023	52.2165				2694.67	627.796
		2694.87	1572	665.901	206.862	18.8857	24.5334	21.3338				2694.87	29.2601	1927.79	809.775	52.8576				2694.87	620.139
		2694.91	1567.69	667.808	207.364	18.907	24.5111	21.3079				2694.91	28.9435	1911.82	821.729	53.5095				2694.91	617.51
		2695.07	1550.56	675.468	209.388	18.9928	24.4227	21.2051				2695.07	28.6311	1895.2	833.888	54.1722				2695.07	612.602
		2695.27	1529.27	685.149	211.959	19.1014	24.313	21.0781				2695.27	28.6271	1894.98	834.047	54.1808				2695.27	605.181
		2695.47	1508.15	694.941	214.576	19.2115	24.2043	20.9528				2695.47	28.323	1877.97	846.255	54.846				2695.47	597.874
		2695.67	1487.21	704.842	217.24	19.3232	24.0967	20.8293				2695.67	28.0191	1860.17	858.832	55.5312				2695.67	590.678
		2695.68	1486.18	705.336	217.373	19.3288	24.0914	20.8232				2695.68	27.7192	1841.84	871.621	56.2281				2695.68	589.348
		2695.88	1466.46	714.848	219.951	19.4365	23.9901	20.7074				2695.88	27.4638	1825.63	882.828	56.8389				2695.88	583.593
		2696.08	1445.9	724.956	222.712	19.5515	23.8844	20.5871				2696.08	27.4234	1823.02	884.625	56.9368				2696.08	576.616
		2696.28	1425.54	735.162	225.523	19.6681	23.7798	20.4685				2696.28	27.1316	1803.76	897.845	57.6577				2696.28	569.744
		2696.46	1407.52	744.368	228.079	19.7738	23.687	20.3637				2696.46	26.8437	1784.08	911.284	58.391				2696.46	562.975
		2696.48	1405.39	745.463	228.384	19.7864	23.6761	20.3514				2696.48	26.5595	1764.04	924.944	59.137				2696.48	562.832
		2696.68	1385.46	755.854	231.298	19.9064	23.5734	20.2359				2696.68	26.3593	1749.55	934.815	59.6766				2696.68	556.309
		2696.88	1365.75	766.33	234.266	20.0282	23.4716	20.1219				2696.88	25.3086	1668.87	990.181	62.7139				2696.88	549.741
		2697.08	1346.27	776.886	237.288	20.1517	23.3708	20.0094				2697.08	25.194	1659.62	996.604	63.0678				2697.08	543.272
		2697.23	1332.03	784.73	239.555	20.2442	23.2969	19.9273				2697.23	24.9315	1638.15	1011.62	63.8963				2697.23	537.81
		2697.28	1327.02	787.516	240.366	20.2771	23.2709	19.8984				2697.28	24.6724	1616.56	1026.86	64.7396				2697.28	536.899
		2697.48	1308.01	798.214	243.5	20.4044	23.1719	19.7888				2697.48	24.4166	1594.88	1042.33	65.5982				2697.48	530.619
		2697.68	1289.23	808.974	246.693	20.5336	23.0738	19.6806				2697.68	24.3108	1585.82	1048.85	65.961				2697.68	524.433
		2697.88	1270.7	819.788	249.946	20.6647	22.9766	19.5739				2697.88	24.1641	1573.15	1058.02	66.4723				2697.88	518.336
		2698	1260.01	826.114	251.87	20.742	22.9203	19.5123				2698	23.9148	1551.38	1073.95	67.3624				2698	514.177
		2698.08	1252.41	830.648	253.26	20.7978	22.8803	19.4685				2698.08	23.6687	1529.62	1090.1	68.2687				2698.08	512.329
		2698.28	1234.37	841.547	256.635	20.9328	22.7849	19.3645				2698.28	23.4257	1507.87	1106.48	69.1918				2698.28	506.409
		2698.48	1216.57	852.476	260.075	21.07	22.6903	19.2618				2698.48	23.3613	1502.07	1110.89	69.4413				2698.48	500.575
		2698.68	1199.03	863.426	263.579	21.2093	22.5966	19.1604				2698.68	23.1858	1486.17	1123.08	70.132				2698.68	494.824
		2698.77	1191.6	868.111	265.097	21.2694	22.5568	19.1175				2698.77	22.9489	1464.53	1139.9	71.0896				2698.77	491.836
		2698.88	1181.73	874.388	267.15	21.3506	22.5037	19.0603				2698.88	22.715	1442.99	1156.95	72.0652				2698.88	489.157
		2699.08	1164.68	885.35	270.788	21.4942	22.4116	18.9615				2699.08	22.484	1421.55	1174.21	73.0592				2699.08	483.57
		2699.28	1147.88	896.303	274.497	21.64	22.3204	18.8639				2699.28	22.4571	1419.05	1176.24	73.1766				2699.28	478.063
		2699.48	1131.34	907.235	278.276	21.7881	22.23	18.7675				2699.48	22.2559	1400.24	1191.68	74.0719				2699.48	472.634
		2699.54	1126.88	910.202	279.316	21.8288	22.2055	18.7415				2699.54	22.0306	1379.07	1209.36	75.1039				2699.54	470.697
		2699.68	1115.04	918.134	282.127	21.9385	22.1404	18.6724				2699.68	21.808	1358.06	1227.24	76.1556				2699.68	467.282
		2699.88	1098.98	928.989	286.053	22.0913	22.0516	18.5784				2699.88	21.5955	1337.91	1244.73	77.1916				2699.88	462.005
		2700.08	1083.18	939.785	290.055	22.2465	21.9635	18.4855				2700.08	21.5883	1337.23	1245.33	77.2275				2700.08	456.802
		2700.28	1067.62	950.511	294.134	22.4041	21.8763	18.3939				2700.28	21.3712	1316.58	1263.6	78.3201				2700.28	451.671
		2700.31	1065.9	951.702	294.593	22.4219	21.8666	18.3837				2700.31	21.1567	1296.12	1282.07	79.4339				2700.31	450.68
		2700.48	1052.3	961.152	298.292	22.5643	21.7898	18.3033				2700.48	20.9449	1275.88	1300.71	80.5695				2700.48	446.612
		2700.69	1037.23	971.695	302.531	22.7271	21.7041	18.2139				2700.69	20.7738	1259.51	1316.06	81.5135				2700.69	441.623
		2700.89	1022.39	982.124	306.853	22.8925	21.6191	18.1256				2700.89	20.7357	1255.85	1319.52	81.7274				2700.89	436.703
		2701.08	1008.43	991.973	311.063	23.0531	21.5386	18.0421				2701.08	20.5289	1236.05	1338.5	82.9082				2701.08	431.85
		2701.09	1007.79	992.424	311.259	23.0605	21.5349	18.0383				2701.09	20.3247	1216.49	1357.63	84.1123				2701.09	431.731
		2701.29	993.433	1002.58	315.752	23.2313	21.4514	17.9521				2701.29	20.1229	1197.17	1376.9	85.3405				2701.29	427.064
		2701.49	979.305	1012.58	320.333	23.405	21.3686	17.8669				2701.49	19.9907	1184.52	1389.72	86.1667				2701.49	422.343
		2701.69	965.409	1022.4	325.003	23.5815	21.2866	17.7828				2701.69	19.9235	1178.1	1396.3	86.5934				2701.69	417.687
		2701.85	954.516	1030.07	328.785	23.724	21.2218	17.7166				2701.85	19.7265	1159.28	1415.82	87.8714				2701.85	413.735
		2701.89	951.741	1032.03	329.766	23.7609	21.2052	17.6997				2701.89	19.5319	1140.71	1435.45	89.1754				2701.89	413.093
		2702.09	938.298	1041.45	334.623	23.9433	21.1246	17.6175				2702.09	19.3395	1122.41	1455.16	90.506				2702.09	408.561
		2702.29	925.079	1050.64	339.577	24.1288	21.0446	17.5364				2702.29	19.242	1113.15	1465.28	91.1972				2702.29	404.09
		2702.49	912.08	1059.59	344.628	24.3174	20.9654	17.4562				2702.49	19.1494	1104.38	1474.96	91.8639				2702.49	399.678
		2702.62	903.874	1065.19	347.913	24.4398	20.915	17.4053				2702.62	18.9615	1086.61	1494.81	93.2498				2702.62	396.672
		2702.69	899.298	1068.29	349.779	24.5092	20.8868	17.3769				2702.69	18.7759	1069.11	1514.71	94.6643				2702.69	395.326
		2702.89	886.731	1076.7	355.032	24.7042	20.8089	17.2986				2702.89	18.5923	1051.88	1534.63	96.1084				2702.89	391.031
		2703.09	874.376	1084.83	360.39	24.9026	20.7316	17.2212				2703.09	18.5274	1045.8	1541.74	96.6305				2703.09	386.793
		2703.29	862.229	1092.65	365.855	25.1044	20.655	17.1447				2703.29	18.411	1034.92	1554.56	97.5827				2703.29	382.611
		2703.39	856.476	1096.28	368.514	25.2025	20.6185	17.1083				2703.39	18.2317	1018.23	1574.48	99.088				2703.39	380.441
		2703.49	850.287	1100.14	371.428	25.3098	20.5791	17.0691				2703.49	18.0545	1001.81	1594.36	100.625				2703.49	378.483
		2703.69	838.548	1107.29	377.112	25.5186	20.5038	16.9944				2703.69	17.8793	985.665	1614.19	102.195				2703.69	374.41
		2703.89	827.009	1114.09	382.909	25.7312	20.4291	16.9205				2703.89	17.8434	982.365	1618.27	102.523				2703.89	370.389
		2704.09	815.666	1120.52	388.821	25.9474	20.3551	16.8475				2704.09	17.7061	969.788	1633.93	103.799				2704.09	366.421
		2704.16	812.086	1122.49	390.733	26.0173	20.3316	16.8243				2704.16	17.5349	954.18	1653.57	105.437				2704.16	365.029
		2704.29	804.516	1126.56	394.851	26.1676	20.2817	16.7753				2704.29	17.3657	938.838	1673.08	107.11				2704.29	362.503
		2704.49	793.556	1132.2	401.001	26.3916	20.2089	16.7039				2704.49	17.1984	923.762	1692.44	108.82				2704.49	358.637
		2704.69	782.784	1137.43	407.273	26.6196	20.1367	16.6334				2704.69	17.1898	922.995	1693.43	108.909				2704.69	354.819
		2704.89	772.196	1142.23	413.67	26.8518	20.0651	16.5636				2704.89	17.0329	908.95	1711.62	110.567				2704.89	351.051
		2704.93	770.531	1142.95	414.697	26.889	20.0538	16.5526				2704.93	16.5641	867.509	1765.87	115.849				2704.93	350.364
		2705.09	761.789	1146.6	420.194	27.0881	19.9941	16.4947				2705.09	16.2331	838.746	1803.77	119.902				2705.09	347.33
		2705.29	751.559	1150.52	426.846	27.3288	19.9237	16.4265				2705.29	16.0784	825.458	1821.25	121.897				2705.29	343.657
		2705.5	741.505	1153.99	433.63	27.5738	19.8539	16.3591				2705.5	15.9648	815.763	1833.96	123.404				2705.5	340.03
		2705.7	731.639	1156.98	440.536	27.823	19.7847	16.2926				2705.7	15.9254	812.413	1838.34	123.936				2705.7	336.449
		2705.7	731.623	1156.99	440.547	27.8234	19.7846	16.2925				2705.7	15.7741	799.608	1855.01	126.023				2705.7	336.4
		2705.9	721.91	1159.52	447.6	28.0776	19.7159	16.2265				2705.9	15.6245	787.04	1871.22	128.157				2705.9	332.912
		2706.1	712.363	1161.57	454.792	28.3365	19.6478	16.1614				2706.1	15.4765	774.705	1886.95	130.34				2706.1	329.42
		2706.3	702.979	1163.13	462.123	28.6003	19.5802	16.0969				2706.3	15.3905	767.579	1895.93	131.644				2706.3	325.971
		2706.46	695.239	1164.07	468.377	28.8251	19.524	16.0434				2706.46	15.3301	762.6	1902.16	132.574				2706.46	323.095
		2706.5	693.756	1164.21	469.597	28.869	19.5132	16.0332				2706.5	15.1853	750.72	1916.83	134.86				2706.5	322.565
		2706.7	684.689	1164.8	477.216	29.1428	19.4468	15.9701				2706.7	15.042	739.064	1930.91	137.2				2706.7	319.201
		2706.9	675.778	1164.89	484.981	29.4219	19.3808	15.9078				2706.9	14.9003	727.626	1944.39	139.594				2706.9	315.878
		2707.1	667.018	1164.5	492.895	29.7063	19.3154	15.8461				2707.1	14.8397	722.759	1950.01	140.645				2707.1	312.596
		2707.23	661.21	1163.95	498.303	29.9007	19.2718	15.805				2707.23	14.7602	716.403	1957.23	142.046				2707.23	310.409
		2707.3	658.407	1163.61	500.959	29.9962	19.2506	15.7851				2707.3	14.6215	705.391	1969.4	144.555				2707.3	309.354
		2707.5	649.943	1162.23	509.176	30.2918	19.1863	15.7248				2707.5	14.4843	694.588	1980.87	147.125				2707.5	306.151
		2707.7	641.622	1160.37	517.547	30.5931	19.1224	15.6651				2707.7	14.3485	683.988	1991.62	149.756				2707.7	302.988
		2707.9	633.443	1158.03	526.073	30.9003	19.0591	15.606				2707.9	14.3119	681.145	1994.41	150.482				2707.9	299.862
		2708	629.306	1156.64	530.502	31.06	19.0269	15.576				2708	14.2142	673.589	2001.62	152.451				2708	298.319
		2708.1	625.401	1155.21	534.757	31.2136	18.9963	15.5476				2708.1	14.0813	663.386	2010.85	155.211				2708.1	296.775
		2708.3	617.496	1151.93	543.6	31.5331	18.934	15.4898				2708.3	13.9498	653.376	2019.28	158.039				2708.3	293.724
		2708.5	609.723	1148.18	552.602	31.859	18.8722	15.4327				2708.5	13.8197	643.556	2026.89	160.935				2708.5	290.709
		2708.7	602.082	1143.98	561.765	32.1915	18.8109	15.3761				2708.7	13.8046	642.424	2027.73	161.277				2708.7	287.731
		2708.77	599.461	1142.43	564.982	32.3084	18.7898	15.3566				2708.77	13.6909	633.921	2033.67	163.903				2708.77	286.761
		2708.9	594.569	1139.35	571.09	32.5307	18.7501	15.3201				2708.9	13.5635	624.469	2039.6	166.944				2708.9	284.788
		2709.1	587.182	1134.28	580.577	32.8768	18.6898	15.2648				2709.1	13.4374	615.195	2044.65	170.06				2709.1	281.879
		2709.3	579.918	1128.8	590.227	33.2301	18.6299	15.21				2709.3	13.318	606.488	2048.66	173.114				2709.3	279.005
		2709.5	572.776	1122.92	600.04	33.5906	18.5705	15.1558				2709.5	13.3126	606.096	2048.82	173.254				2709.5	276.165
		2709.54	571.456	1121.77	601.889	33.6587	18.5595	15.1457				2709.54	13.1891	597.17	2052.1	176.528				2709.54	275.733
		2709.7	565.752	1116.64	610.016	33.9586	18.5116	15.1021				2709.7	13.0669	588.411	2054.48	179.884				2709.7	273.358
		2709.9	558.846	1109.98	620.154	34.3343	18.4531	15.049				2709.9	12.9459	579.818	2055.95	183.325				2709.9	270.583
		2710.1	552.053	1102.97	630.454	34.718	18.3951	14.9965				2710.1	12.8498	573.046	2056.46	186.145				2710.1	267.841
		2710.31	545.373	1095.61	640.915	35.1097	18.3375	14.9445				2710.31	12.8262	571.386	2056.5	186.852				2710.31	265.19
		2710.31	545.232	1095.44	641.14	35.1181	18.3363	14.9434				2710.31	12.7076	563.113	2056.15	190.47				2710.31	265.131
		2710.51	538.804	1087.91	651.535	35.5098	18.2804	14.8931				2710.51	12.5903	554.994	2054.88	194.179				2710.51	262.451
		2710.71	532.342	1079.9	662.313	35.9184	18.2237	14.8421				2710.71	12.4742	547.028	2052.7	197.983				2710.71	259.803
		2710.91	525.986	1071.6	673.246	36.3359	18.1675	14.7917				2710.91	12.4003	541.995	2050.82	200.475				2710.91	257.185
		2711.08	520.628	1064.26	682.726	36.7005	18.1197	14.749				2711.08	12.3592	539.211	2049.61	201.885				2711.08	255.092
		2711.51	507.536	1045.05	706.946	37.6439	18.0014	14.6436				2711.51	12.2454	531.54	2045.64	205.887				2711.51	254.597
		2711.71	501.584	1035.72	718.468	38.0993	17.9469	14.5952				2711.71	12.1327	524.011	2040.77	209.992				2711.71	252.038
		2711.85	497.53	1029.14	726.507	38.4197	17.9095	14.5621				2711.85	12.0212	516.622	2035.04	214.203				2711.85	249.508
		2711.91	495.73	1026.17	730.127	38.5648	17.8928	14.5473				2711.91	11.9679	513.112	2031.97	216.271				2711.91	247.007
		2712.11	489.969	1016.42	741.917	39.0408	17.8391	14.4999				2712.11	11.9108	509.371	2028.45	218.524				2712.11	245.438
		2712.31	484.301	1006.49	753.832	39.5275	17.7858	14.4529				2712.31	11.8014	502.253	2021.01	222.956				2712.31	244.534
		2712.51	478.725	996.396	765.866	40.0254	17.733	14.4065				2712.51	11.6932	495.267	2012.76	227.504				2712.51	242.088
		2712.62	475.83	991.03	772.234	40.2915	17.7053	14.3823				2712.62	11.586	488.409	2003.7	232.171				2712.62	239.67
		2712.71	473.237	986.15	778.01	40.5346	17.6805	14.3605				2712.71	11.5517	486.228	2000.62	233.698				2712.71	237.279
		2712.91	467.837	975.769	790.258	41.0556	17.6284	14.3149				2712.91	11.4799	481.677	1993.87	236.959				2712.91	236.193
		2713.11	462.523	965.269	802.599	41.5887	17.5768	14.2698				2713.11	11.151	461.19	1957.93	252.938				2713.11	234.914
		2713.31	457.293	954.665	815.024	42.1343	17.5255	14.2252				2713.31	10.7651	437.852	1905.38	274.18				2713.31	232.576
		2713.38	455.429	950.823	819.517	42.334	17.5071	14.2092				2713.38	10.3937	416.107	1844.74	297.591				2713.38	230.263
		2713.51	452.145	943.97	827.522	42.6927	17.4746	14.181				2713.51	10.0351	395.779	1777.63	323.425				2713.51	227.976
		2713.71	447.079	933.2	840.083	43.2644	17.424	14.1372				2713.71	9.68976	376.806	1705.99	351.795				2713.71	227.334
		2713.91	442.092	922.366	852.693	43.8498	17.3739	14.0938				2713.91	9.3561	359.036	1631.28	382.917				2713.91	225.714
		2714.11	437.184	911.483	865.339	44.4492	17.3241	14.0509				2714.11	9.03443	342.421	1555.17	416.79				2714.11	223.476
		2714.15	436.236	909.357	867.807	44.5677	17.3145	14.0426				2714.15	8.72381	326.849	1478.82	453.426				2714.15	221.263
		2714.31	432.352	900.562	878.008	45.0632	17.2747	14.0084				2714.31	8.42374	312.241	1403.31	492.644				2714.31	219.074
		2714.51	427.595	889.616	890.685	45.6921	17.2257	13.9663				2714.51	8.13374	298.526	1329.46	534.043				2714.51	218.85
		2714.71	422.912	878.656	903.352	46.3365	17.177	13.9246				2714.71	7.85339	285.636	1257.9	576.939				2714.71	216.909
		2714.91	418.301	867.693	915.995	46.9968	17.1287	13.8833				2714.91	7.58226	273.511	1189.11	620.297				2714.91	214.766
		2714.92	418.188	867.422	916.307	47.0134	17.1275	13.8823				2714.92	7.32029	262.108	1123.47	662.643				2714.92	212.647
		2715.12	413.761	856.737	928.594	47.6736	17.0807	13.8424				2715.12	7.06642	251.348	1061.01	702.293				2715.12	210.701
		2715.32	409.291	845.799	941.131	48.3674	17.0331	13.8019				2715.32	6.82096	241.21	1001.95	737.081				2715.32	210.551
		2715.52	404.889	834.887	953.587	49.0787	16.9859	13.7617				2715.52	6.74943	238.305	985.028	746.183				2715.52	208.477
		2715.69	401.16	825.537	964.212	49.7045	16.9455	13.7276				2715.69	6.68723	235.796	970.421	753.617				2715.69	206.424
		2715.72	400.554	824.011	965.941	49.8081	16.939	13.722				2715.72	6.62554	233.325	956.041	760.497				2715.72	204.394
		2715.92	396.286	813.178	978.172	50.5563	16.8924	13.6827				2715.92	6.58294	231.627	946.172	764.938				2715.92	202.88
		2716.12	392.081	802.396	990.258	51.3238	16.8462	13.6437				2716.12	6.56437	230.889	941.886	766.789				2716.12	202.385
		2716.32	387.941	791.673	1002.18	52.1112	16.8003	13.605				2716.32	6.50369	228.49	927.955	772.461				2716.32	200.397
		2716.46	385.123	784.32	1010.28	52.666	16.7689	13.5786				2716.46	6.44352	226.125	914.247	777.482				2716.46	198.43
		2716.52	383.862	781.016	1013.9	52.9194	16.7547	13.5668				2716.52	6.35264	222.583	893.756	783.83				2716.52	196.484
		2716.72	379.845	770.431	1025.42	53.7488	16.7095	13.5289				2716.72	6.12947	214.029	844.537	792.339				2716.72	195.378
		2716.92	375.888	759.923	1036.69	54.6004	16.6646	13.4913				2716.92	5.91311	205.932	798.392	789.772				2716.92	194.558
		2717.12	371.989	749.498	1047.7	55.4747	16.62	13.4541				2717.12	5.70332	198.262	755.181	776.34				2717.12	192.652
		2717.22	369.97	744.07	1053.35	55.9423	16.5968	13.4348				2717.22	5.49982	190.989	714.747	753.115				2717.22	190.765
		2717.32	368.149	739.162	1058.42	56.3727	16.5758	13.4173				2717.32	5.30261	184.097	676.978	721.871				2717.32	188.898
		2717.52	364.365	728.918	1068.82	57.2951	16.5319	13.3808				2717.52	5.11096	177.543	641.619	684.611				2717.52	188.161
		2717.72	360.637	718.771	1078.89	58.2428	16.4882	13.3446				2717.72	4.92513	171.323	608.601	643.566				2717.72	187.051
		2717.92	356.963	708.725	1088.58	59.2167	16.4449	13.3087				2717.92	4.74467	165.408	577.725	600.639				2717.92	185.222
		2717.99	355.676	705.195	1091.92	59.5677	16.4297	13.2961				2717.99	4.56914	159.771	548.809	557.393				2717.99	183.412
		2718.12	353.344	698.783	1097.89	60.2176	16.4019	13.2732				2718.12	4.3988	154.409	521.788	515.174				2718.12	181.62
		2718.32	349.777	688.949	1106.79	61.2467	16.3592	13.238				2718.32	4.23325	149.299	496.493	474.79				2718.32	181.232
		2718.52	346.262	679.224	1115.24	62.3047	16.3168	13.2032				2718.52	4.0723	144.425	472.8	436.787				2718.52	179.847
		2718.72	342.798	669.612	1123.23	63.3929	16.2748	13.1686				2718.72	3.91598	139.78	450.622	401.499				2718.72	178.091
		2718.76	342.167	667.858	1124.64	63.5962	16.2671	13.1623				2718.76	3.76373	135.338	429.796	368.94				2718.76	176.354
		2718.92	339.383	660.114	1130.73	64.5123	16.233	13.1344				2718.92	3.61561	131.094	410.25	339.132				2718.92	174.633
		2719.12	336.018	650.734	1137.73	65.6641	16.1915	13.1004				2719.12	3.47165	127.041	391.916	311.997				2719.12	174.568
		2719.32	332.701	641.471	1144.19	66.8493	16.1503	13.0668				2719.32	3.33133	123.159	374.662	287.307				2719.32	172.93
		2719.52	329.432	632.328	1150.11	68.0693	16.1093	13.0335				2719.52	3.19489	119.447	358.452	264.939				2719.52	171.244
		2719.53	329.388	632.204	1150.18	68.0861	16.1088	13.033				2719.53	3.06202	115.891	343.192	244.666				2719.53	169.575
		2719.73	326.208	623.305	1155.46	69.3254	16.0687	13.0005				2719.73	2.93259	112.484	328.815	226.296				2719.73	168.156
		2719.93	323.031	614.404	1160.22	70.6188	16.0284	12.9678				2719.93	2.80648	109.217	315.259	209.644				2719.93	167.923
		2720.13	319.898	605.625	1164.38	71.951	15.9883	12.9353				2720.13	2.76952	108.269	311.369	204.987				2720.13	166.286
		2720.29	317.291	598.316	1167.42	73.1059	15.9547	12.9082				2720.29	2.7373	107.446	308.008	201.008				2720.29	164.666
		2720.33	316.81	596.969	1167.94	73.3235	15.9485	12.9032				2720.33	2.70529	106.632	304.696	197.128				2720.33	163.062
		2720.53	313.765	588.435	1170.86	74.7378	15.909	12.8713				2720.53	2.68359	106.082	302.467	194.538				2720.53	161.983
		2720.73	310.762	580.025	1173.16	76.1954	15.8698	12.8397				2720.73	2.6735	105.827	301.435	193.345				2720.73	161.474
		2720.93	307.801	571.738	1174.81	77.698	15.8308	12.8084				2720.93	2.64191	105.03	298.221	189.657				2720.93	159.901
		2721.06	305.831	566.227	1175.56	78.7359	15.8047	12.7875				2721.06	2.61054	104.242	295.055	186.06				2721.06	158.343
		2721.13	304.881	563.573	1175.81	79.2475	15.7921	12.7774				2721.13	2.57938	103.462	291.936	182.552				2721.13	156.801
		2721.33	302.002	555.531	1176.17	80.8455	15.7537	12.7466				2721.33	2.56395	103.076	290.401	180.838				2721.33	156.038
		2721.53	299.162	547.612	1175.87	82.4939	15.7155	12.7162				2721.53	2.54842	102.69	288.863	179.13				2721.53	155.274
		2721.73	296.361	539.813	1174.92	84.1949	15.6776	12.6859				2721.73	2.51767	101.926	285.834	175.793				2721.73	153.761
		2721.83	294.98	535.973	1174.2	85.0625	15.6588	12.671				2721.83	2.48712	101.171	282.85	172.537				2721.83	152.263
		2721.93	293.598	532.136	1173.32	85.9503	15.64	12.656				2721.93	2.45678	100.423	279.909	169.36				2721.93	150.779
		2722.13	290.873	524.578	1171.08	87.7623	15.6026	12.6263				2722.13	2.44716	100.186	278.982	168.365				2722.13	150.317
		2722.6	284.672	507.444	1163.43	92.213	15.5166	12.5581				2722.6	2.42663	99.6828	277.011	166.261				2722.6	149.31
		2723.36	274.897	480.662	1143.77	100.3	15.3781	12.4491				2723.36	2.39668	98.9505	274.154	163.236				2723.36	147.854
		2724.13	265.61	455.521	1116.12	109.486	15.2432	12.3435				2724.13	2.36692	98.2257	271.339	160.285				2724.13	146.413
		2724.9	256.769	431.918	1081.61	119.964	15.1115	12.2412				2724.9	2.33736	97.5085	268.564	157.404				2724.9	144.985
		2725.66	248.368	409.83	1041.7	131.916	14.9833	12.1422				2725.66	2.33342	97.4129	268.195	157.023				2725.66	144.795
		2726.43	240.37	389.143	997.755	145.591	14.8583	12.0463				2726.43	2.308	96.7986	265.828	154.591				2726.43	143.571
		2727.2	232.75	369.773	951.131	161.254	14.7363	11.9534				2727.2	2.27882	96.0959	263.131	151.846				2727.2	142.17
		2727.96	225.494	351.659	903.126	179.168	14.6176	11.8634				2727.96	2.24983	95.4005	260.473	149.165				2727.96	140.782
		2728.73	218.564	334.675	854.678	199.665	14.5015	11.776				2728.73	2.22233	94.7431	257.97	146.665				2728.73	139.477
		2729.5	211.948	318.766	806.717	222.98	14.3883	11.6912				2729.5	2.22103	94.7121	257.852	146.548				2729.5	139.407
		2729.95	208.201	309.892	779.048	238.066	14.323	11.6426				2729.95	2.19242	94.0307	255.268	143.992				2729.95	138.045
		2730.15	206.566	306.05	766.894	245.114	14.2942	11.6212				2730.15	2.16399	93.3561	252.72	141.495				2730.15	136.696
		2730.26	205.638	303.878	759.98	249.245	14.2779	11.609				2730.26	2.13574	92.6884	250.208	139.057				2730.26	135.359
		2730.35	204.95	302.273	754.851	252.368	14.2657	11.6				2730.35	2.11411	92.1786	248.296	137.216				2730.35	134.339
		2730.55	203.353	298.559	742.925	259.825	14.2373	11.579				2730.55	2.10768	92.0274	247.73	136.674				2730.55	134.035
		2730.75	201.775	294.908	731.125	267.481	14.2091	11.5581				2730.75	2.07979	91.373	245.287	134.347				2730.75	132.722
		2730.95	200.215	291.317	719.454	275.33	14.1811	11.5374				2730.95	2.05209	90.7251	242.878	132.072				2730.95	131.422
		2731.03	199.599	289.905	714.849	278.505	14.17	11.5292				2731.03	2.02456	90.0837	240.502	129.85				2731.03	130.134
		2731.15	198.673	287.786	707.921	283.364	14.1532	11.5168				2731.15	2.0085	89.7107	239.124	128.571				2731.15	129.387
		2731.35	197.149	284.313	696.528	291.573	14.1255	11.4964				2731.35	1.9972	89.4487	238.158	127.678				2731.35	128.858
		2731.55	195.643	280.898	685.28	299.944	14.098	11.4762				2731.55	1.97002	88.8199	235.847	125.554				2731.55	127.594
		2731.75	194.154	277.54	674.182	308.463	14.0707	11.4561				2731.75	1.94301	88.1974	233.567	123.478				2731.75	126.34
		2731.79	193.832	276.815	671.783	310.338	14.0647	11.4518				2731.79	1.91618	87.5809	231.318	121.449				2731.79	125.099
		2731.95	192.682	274.237	663.236	317.11	14.0435	11.4362				2731.95	1.90544	87.3349	230.422	120.646				2731.95	124.606
		2732.15	191.227	270.988	652.445	325.865	14.0165	11.4164				2732.15	1.88951	86.9705	229.099	119.464				2732.15	123.868
		2732.35	189.789	267.793	641.812	334.701	13.9896	11.3968				2732.35	1.86301	86.3661	226.91	117.524				2732.35	122.649
		2732.55	188.367	264.65	631.337	343.592	13.9629	11.3773				2732.55	1.83668	85.7675	224.75	115.626				2732.55	121.441
		2732.56	188.313	264.531	630.941	343.931	13.9619	11.3765				2732.56	1.81051	85.1748	222.62	113.769				2732.56	120.243
		2732.75	186.961	261.558	621.023	352.505	13.9364	11.358				2732.75	1.80483	85.0465	222.16	113.37				2732.75	119.987
		2732.95	185.571	258.516	610.871	361.403	13.9101	11.3388				2732.95	1.7845	84.5878	220.517	111.952				2732.95	119.056
		2733.15	184.197	255.524	600.882	370.247	13.8839	11.3197				2733.15	1.75866	84.0065	218.443	110.175				2733.15	117.88
		2733.33	183.03	252.995	592.439	377.761	13.8616	11.3035				2733.33	1.73298	83.4307	216.396	108.436				2733.33	116.714
		2733.35	182.838	252.58	591.055	378.994	13.8579	11.3008				2733.35	1.70746	82.8605	214.376	106.735				2733.35	115.559
		2733.95	178.852	244.031	562.551	404.164	13.7807	11.2449				2733.95	1.70661	82.8416	214.309	106.679				2733.95	115.525
		2734.09	177.969	242.155	556.309	409.53	13.7635	11.2325				2734.09	1.6821	82.2958	212.382	105.069				2734.09	114.414
		2734.16	177.553	241.272	553.375	412.021	13.7553	11.2266				2734.16	1.65689	81.7364	210.415	103.439				2734.16	113.279
		2734.36	176.268	238.557	544.359	419.518	13.7301	11.2084				2734.36	1.63184	81.1823	208.473	101.843				2734.36	112.154
		2734.56	174.997	235.885	535.503	426.597	13.705	11.1903				2734.56	1.6107	80.716	206.844	100.514				2734.56	111.211
		2734.76	173.74	233.256	526.806	433.2	13.68	11.1724				2734.76	1.60695	80.6335	206.557	100.28				2734.76	111.039
		2734.86	173.118	231.961	522.53	436.296	13.6677	11.1635				2734.86	1.58221	80.09	204.665	98.7503				2734.86	109.933
		2734.96	172.497	230.668	518.266	439.27	13.6552	11.1546				2734.96	1.55762	79.5515	202.798	97.2519				2734.96	108.837
		2735.16	171.267	228.121	509.882	444.753	13.6306	11.1369				2735.16	1.53318	79.0181	200.954	95.7844				2735.16	107.751
		2735.36	170.051	225.614	501.652	449.596	13.6061	11.1193				2735.36	1.51702	78.6662	199.742	94.8254				2735.36	107.039
		2735.56	168.848	223.146	493.575	453.752	13.5817	11.1019				2735.56	1.50889	78.4896	199.135	94.347				2735.56	106.674
		2735.62	168.473	222.38	491.072	454.907	13.5741	11.0965				2735.62	1.48476	77.9661	197.338	92.9389				2735.62	105.607
		2735.76	167.657	220.717	485.648	457.18	13.5575	11.0846				2735.76	1.46076	77.4475	195.564	91.5593				2735.76	104.549
		2735.96	166.48	218.326	477.87	459.844	13.5335	11.0674				2735.96	1.43692	76.9337	193.813	90.2076				2735.96	103.5
		2736.16	165.315	215.971	470.239	461.715	13.5095	11.0504				2736.16	1.42562	76.691	192.988	89.5741				2736.16	103.004
		2736.36	164.163	213.654	462.753	462.775	13.4858	11.0335				2736.36	1.41322	76.4247	192.084	88.883				2736.36	102.459
		2736.39	164.01	213.346	461.763	462.854	13.4826	11.0312				2736.39	1.38966	75.9204	190.377	87.5848				2736.39	101.428
		2736.56	163.023	211.371	455.409	463.011	13.4621	11.0167				2736.56	1.36624	75.4207	188.691	86.3124				2736.56	100.406
		2736.76	161.895	209.124	448.206	462.421	13.4386	11				2736.76	1.34297	74.9256	187.026	85.0651				2736.76	99.3921
		2736.96	160.78	206.911	441.141	461.012	13.4153	10.9834				2736.96	1.33621	74.7821	186.544	84.7061				2736.96	99.1038
		2737.15	159.731	204.843	434.563	458.929	13.3932	10.9678				2737.15	1.31984	74.435	185.381	83.8423				2737.15	98.387
		2737.92	155.617	196.813	409.281	443.718	13.3057	10.9061				2737.92	1.29684	73.9489	183.758	82.6434				2737.92	97.3904
		2738.68	151.669	189.243	385.855	419.424	13.2203	10.846				2738.68	1.27399	73.4673	182.154	81.4678				2738.68	96.4023
		2739.45	147.873	182.092	364.125	389.056	13.1367	10.7876				2739.45	1.25127	72.99	180.57	80.3149				2739.45	95.4224
		2740.21	144.222	175.332	343.967	355.682	13.0549	10.7307				2740.21	1.24895	72.9413	180.409	80.1982				2740.21	95.3237
		2740.98	140.709	168.936	325.263	321.838	12.9749	10.6752				2740.98	1.22868	72.517	179.005	79.1842				2740.98	94.4508
		2741.74	137.327	162.881	307.902	289.308	12.8966	10.6212				2741.74	1.20623	72.0483	177.46	78.0751				2741.74	93.4874
		2742.5	134.07	157.144	291.777	259.153	12.82	10.5686				2742.5	1.18392	71.5838	175.933	76.9872				2742.5	92.532
		2743.27	130.932	151.705	276.791	231.87	12.745	10.5174				2743.27	1.16366	71.1632	174.555	76.0116				2743.27	91.668
		2744.03	127.91	146.55	262.869	207.606	12.6716	10.4674				2744.03	1.16174	71.1235	174.425	75.9198				2744.03	91.5845
		2744.8	124.993	141.649	249.893	186.186	12.5998	10.4187				2744.8	1.13969	70.6673	172.935	74.8725				2744.8	90.6449
		2745.56	122.183	136.998	237.818	167.435	12.5294	10.3712				2745.56	1.11777	70.2151	171.463	73.8449				2745.56	89.7132
		2746.18	119.977	133.397	228.63	153.982	12.4735	10.3336				2746.18	1.09598	69.767	170.009	72.8364				2746.18	88.7891
		2746.33	119.47	132.576	226.556	151.045	12.4606	10.3249				2746.33	1.08028	69.445	168.967	72.1178				2746.33	88.1267
		2746.38	119.276	132.262	225.764	149.933	12.4556	10.3216				2746.38	1.07432	69.3229	168.573	71.8465				2746.38	87.8726
		2746.58	118.582	131.141	222.949	146.026	12.4378	10.3096				2746.58	1.05278	68.8827	167.153	70.875				2746.58	86.9637
		2746.78	117.894	130.035	220.184	142.254	12.4201	10.2978				2746.78	1.03138	68.4464	165.75	69.9213				2746.78	86.0623
		2746.98	117.212	128.943	217.468	138.615	12.4024	10.286				2746.98	1.01009	68.0139	164.364	68.9849				2746.98	85.1682
		2747.09	116.851	128.367	216.042	136.729	12.3931	10.2797				2747.09	0.99876	67.7841	163.629	68.491				2747.09	84.6953
		2747.18	116.536	127.865	214.801	135.102	12.3849	10.2743				2747.18	0.98894	67.5852	162.995	68.0656				2747.18	84.2814
		2747.38	115.867	126.801	212.18	131.711	12.3675	10.2626				2747.38	0.9679	67.1603	161.641	67.1629				2747.38	83.4018
		2747.58	115.203	125.75	209.605	128.437	12.3502	10.2511				2747.58	0.94699	66.7391	160.303	66.2764				2747.58	82.5294
		2747.78	114.546	124.713	207.075	125.276	12.3329	10.2396				2747.78	0.9262	66.3215	158.981	65.4058				2747.78	81.6641
		2747.85	114.322	124.36	206.218	124.218	12.327	10.2357				2747.85	0.91904	66.1779	158.527	65.1083				2747.85	81.3692
		2747.98	113.894	123.688	204.589	122.224	12.3158	10.2282				2747.98	0.90553	65.9076	157.675	64.5507				2747.98	80.8057
		2748.18	113.249	122.677	202.146	119.276	12.2987	10.2168				2748.18	0.88499	65.4972	156.383	63.7107				2748.18	79.9542
		2748.39	112.609	121.678	199.746	116.429	12.2817	10.2056				2748.39	0.86456	65.0904	155.107	62.8854				2748.39	79.1096
		2748.59	111.974	120.692	197.387	113.678	12.2648	10.1944				2748.59	0.84425	64.6871	153.845	62.0747				2748.59	78.2717
		2748.62	111.878	120.542	197.029	113.266	12.2623	10.1926				2748.62	0.84107	64.6242	153.648	61.9489				2748.62	78.1441
		2748.79	111.346	119.718	195.068	111.021	12.248	10.1832				2748.79	0.82405	64.2872	152.597	61.2781				2748.79	77.4406
		2748.99	110.723	118.756	192.789	108.452	12.2314	10.1722				2748.99	0.80397	63.8908	151.364	60.4953				2748.99	76.6161
		2749.19	110.105	117.806	190.548	105.969	12.2147	10.1612				2749.19	0.78401	63.4978	150.145	59.726				2749.19	75.7981
		2749.38	109.516	116.902	188.426	103.656	12.1988	10.1506				2749.38	0.7649	63.1225	148.985	58.9978				2749.38	75.0162
		2749.39	109.493	116.868	188.346	103.569	12.1982	10.1502				2749.39	0.76416	63.1081	148.94	58.9699				2749.39	74.9866
		2749.59	108.886	115.941	186.18	101.248	12.1818	10.1394				2749.59	0.74443	62.7217	147.749	58.2267				2749.59	74.1816
		2749.79	108.285	115.026	184.051	99.0036	12.1654	10.1286				2749.79	0.72481	62.3386	146.571	57.4962				2749.79	73.3829
		2749.99	107.689	114.121	181.958	96.8322	12.1492	10.1179				2749.99	0.7053	61.9587	145.406	56.7781				2749.99	72.5905
		2750.14	107.234	113.434	180.372	95.2107	12.1367	10.1097				2750.14	0.69028	61.667	144.514	56.2308				2750.14	71.9855
		2750.19	107.098	113.228	179.899	94.7311	12.133	10.1072				2750.19	0.6859	61.582	144.255	56.072				2750.19	71.8043
		2750.39	106.512	112.346	177.875	92.6978	12.1169	10.0966				2750.39	0.66661	61.2085	143.116	55.3777				2750.39	71.0242
		2750.59	105.932	111.474	175.884	90.7296	12.1008	10.0861				2750.59	0.64743	60.8381	141.99	54.6951				2750.59	70.2503
		2750.79	105.356	110.613	173.926	88.8239	12.0849	10.0756				2750.79	0.62836	60.4708	140.877	54.0237				2750.79	69.4824
		2750.91	105.025	110.118	172.807	87.7479	12.0757	10.0696				2750.91	0.61735	60.2593	140.237	53.6397				2750.91	69.0403
		2750.99	104.785	109.761	172	86.9785	12.0691	10.0653				2750.99	0.60939	60.1066	139.776	53.3635				2750.99	68.7204
		2751.19	104.219	108.921	170.106	85.191	12.0533	10.0549				2751.19	0.59054	59.7454	138.687	52.7141				2751.19	67.9644
		2751.39	103.659	108.09	168.242	83.4592	12.0376	10.0447				2751.39	0.57179	59.3871	137.61	52.0753				2751.39	67.2142
		2751.59	103.102	107.269	166.409	81.781	12.022	10.0345				2751.59	0.55314	59.0319	136.545	51.4469				2751.59	66.4698
		2751.67	102.89	106.956	165.712	81.1493	12.016	10.0306				2751.67	0.54589	58.894	136.132	51.2043				2751.67	66.185
		2751.79	102.551	106.457	164.605	80.1544	12.0065	10.0243				2751.79	0.5346	58.6796	135.491	50.8287				2751.79	65.7311
		2751.99	102.004	105.656	162.83	78.5775	11.9911	10.0142				2751.99	0.51617	58.3302	134.449	50.2204				2751.99	64.9981
		2752.19	101.462	104.863	161.084	77.0483	11.9757	10.0042				2752.19	0.49783	57.9836	133.418	49.6219				2752.19	64.2708
		2752.39	100.925	104.08	159.365	75.5652	11.9604	9.99427				2752.39	0.4796	57.6399	132.399	49.0329				2752.39	63.5489
		2752.43	100.82	103.929	159.033	75.2811	11.9574	9.99234				2752.43	0.47603	57.5727	132.2	48.9183				2752.43	63.4088
		2752.59	100.392	103.306	157.674	74.1263	11.9452	9.98437				2752.59	0.46147	57.299	131.39	48.4533				2752.59	62.8326
		2752.79	99.8634	102.542	156.009	72.7302	11.9301	9.97454				2752.79	0.44344	56.9608	130.393	47.8829				2752.79	62.1217
		2752.99	99.3394	101.785	154.371	71.3751	11.915	9.96476				2752.99	0.42551	56.6254	129.406	47.3214				2752.99	61.4163
		2753.2	98.8198	101.038	152.758	70.0597	11.9001	9.95504				2753.2	0.40768	56.2927	128.429	46.7687				2753.2	60.7161
		2753.2	98.8195	101.038	152.758	70.059	11.9001	9.95504				2753.2	0.40764	56.2919	128.427	46.7674				2753.2	60.7158
		2753.4	98.3045	100.299	151.171	68.7825	11.8852	9.94538				2753.4	0.38995	55.9627	127.463	46.2247				2753.4	60.0213
		2753.6	97.7935	99.5691	149.608	67.542	11.8704	9.93578				2753.6	0.37232	55.6354	126.508	45.6891				2753.6	59.3316
		2753.8	97.2868	98.8472	148.07	66.3371	11.8556	9.92624				2753.8	0.35478	55.3107	125.562	45.1617				2753.8	58.6472
		2753.96	96.8814	98.2713	146.847	65.3909	11.8438	9.91859				2753.96	0.34068	55.0501	124.805	44.7413				2753.96	58.0992
		2754	96.7842	98.1335	146.555	65.1663	11.8409	9.91675				2754	0.33734	54.9886	124.627	44.6425				2754	57.9678
		2754.2	96.2859	97.4279	145.064	64.0286	11.8263	9.90732				2754.2	0.32	54.6691	123.701	44.1312				2754.2	57.2936
		2754.4	95.7916	96.7303	143.595	62.9227	11.8118	9.89795				2754.4	0.30275	54.3521	122.785	43.6277				2754.4	56.6244
		2754.6	95.3014	96.0405	142.149	61.8476	11.7974	9.88863				2754.6	0.2856	54.0376	121.878	43.1319				2754.6	55.9601
		2754.72	95.0036	95.6226	141.275	61.2048	11.7886	9.88296				2754.72	0.2751	53.8456	121.326	42.8309				2754.72	55.5564
		2754.8	94.8152	95.3586	140.724	60.8021	11.783	9.87937				2754.8	0.26853	53.7256	120.981	42.6435				2754.8	55.3008
		2755	94.333	94.6842	139.322	59.7852	11.7687	9.87016				2755	0.25157	53.4161	120.094	42.1624				2755	54.6464
		2755.2	93.8547	94.0174	137.94	58.796	11.7545	9.861				2755.2	0.23469	53.1091	119.215	41.6886				2755.2	53.9968
		2755.4	93.3803	93.358	136.579	57.8334	11.7403	9.8519				2755.4	0.21791	52.8044	118.346	41.2218				2755.4	53.352
		2755.48	93.1837	93.0853	136.018	57.4398	11.7344	9.84813				2755.48	0.21087	52.6771	117.983	41.0275				2755.48	53.0845
		2755.6	92.9098	92.706	135.238	56.8967	11.7262	9.84286				2755.6	0.20121	52.5022	117.485	40.7619				2755.6	52.7119
		2755.8	92.4431	92.0611	133.918	55.9849	11.7122	9.83386				2755.8	0.18461	52.2023	116.633	40.3088				2755.8	52.0765
		2756	91.9801	91.4233	132.617	55.0971	11.6982	9.82492				2756	0.1681	51.9048	115.79	39.8623				2756	51.4458
		2756.2	91.5209	90.7926	131.335	54.2326	11.6844	9.81604				2756.2	0.15167	51.6096	114.956	39.4224				2756.2	50.8196
		2756.25	91.4193	90.6532	131.052	54.0434	11.6813	9.81407				2756.25	0.14796	51.543	114.768	39.3237				2756.25	50.681
		2756.4	91.0654	90.1688	130.072	53.3906	11.6706	9.8072				2756.4	0.13533	51.3166	114.13	38.9889				2756.4	50.1981
		2756.6	90.6135	89.5517	128.827	52.5704	11.6568	9.79842				2756.6	0.11909	51.026	113.313	38.5617				2756.6	49.581
		2756.8	90.1652	88.9414	127.601	51.7712	11.6432	9.78968				2756.8	0.10293	50.7376	112.504	38.1406				2756.8	48.9684
		2757	89.7205	88.3377	126.393	50.9924	11.6296	9.781				2757	0.08685	50.4514	111.702	37.7256				2757	48.3603
		2757.01	89.7082	88.3209	126.359	50.9709	11.6292	9.78076				2757.01	0.08641	50.4435	111.68	37.7142				2757.01	48.3434
		2757.2	89.2794	87.7405	125.201	50.2333	11.616	9.77237				2757.2	0.07086	50.1674	110.909	37.3165				2757.2	47.7565
		2757.4	88.8417	87.1498	124.028	49.4932	11.6025	9.76378				2757.4	0.05496	49.8856	110.124	36.9132				2757.4	47.1571
		2757.6	88.4076	86.5654	122.87	48.7716	11.5891	9.75525				2757.6	0.03914	49.606	109.347	36.5157				2757.6	46.562
		2757.77	88.0504	86.086	121.924	48.1873	11.5781	9.74822				2757.77	0.02601	49.3745	108.705	36.1886				2757.77	46.0721
		2757.8	87.9768	85.9873	121.73	48.0679	11.5758	9.74677				2757.8	0.0234	49.3285	108.578	36.1238				2757.8	45.9711
		2758.01	87.5494	85.4153	120.606	47.3814	11.5625	9.73833				2758.01	0.00775	49.0531	107.816	35.7373				2758.01	45.3845
		2758.21	87.1254	84.8495	119.497	46.7118	11.5493	9.72995				2758.21	-0.00782	48.7798	107.061	35.3563				2758.21	44.802
		2758.41	86.7047	84.2896	118.405	46.0583	11.5362	9.72161				2758.41	-0.0233	48.5086	106.314	34.9806				2758.41	44.2237
		2758.53	86.4397	83.9377	117.72	45.6522	11.5279	9.71635				2758.53	-0.03309	48.3375	105.844	34.7448				2758.53	43.8592
		2758.61	86.2873	83.7356	117.327	45.4206	11.5231	9.71332				2758.61	-0.03871	48.2394	105.575	34.6101				2758.61	43.6495
		2758.81	85.8732	83.1875	116.265	44.7982	11.5101	9.70507				2758.81	-0.05403	47.9723	104.842	34.2447				2758.81	43.0793
		2759.01	85.4623	82.6452	115.218	44.1905	11.4971	9.69688				2759.01	-0.06927	47.7072	104.117	33.8844				2759.01	42.5132
		2759.21	85.0546	82.1085	114.185	43.5972	11.4842	9.68873				2759.21	-0.08444	47.444	103.399	33.529				2759.21	41.9511
		2759.29	84.8783	81.877	113.741	43.3437	11.4787	9.6852				2759.29	-0.09102	47.3299	103.088	33.3755				2759.29	41.708
		2759.41	84.65	81.5774	113.166	43.0177	11.4714	9.68063				2759.41	-0.09952	47.1829	102.688	33.1784				2759.41	41.3929
		2759.61	84.2485	81.0519	112.162	42.4518	11.4587	9.67257				2759.61	-0.11452	46.9237	101.984	32.8326				2759.61	40.8387
		2759.81	83.8502	80.5318	111.171	41.8989	11.4459	9.66456				2759.81	-0.12945	46.6664	101.286	32.4915				2759.81	40.2883
		2760.01	83.4549	80.017	110.194	41.3587	11.4333	9.65659				2760.01	-0.1443	46.411	100.596	32.1549				2760.01	39.7418
		2760.06	83.3623	79.8967	109.966	41.2334	11.4304	9.65472				2760.06	-0.14788	46.3495	100.43	32.0742				2760.06	39.6138
		2760.21	83.0626	79.5076	109.23	40.8308	11.4207	9.64867				2760.21	-0.15907	46.1576	99.9116	31.8229				2760.21	39.199
		2760.41	82.6733	79.0035	108.28	40.3149	11.4082	9.64079				2760.41	-0.17376	45.906	99.234	31.4953				2760.41	38.6601
		2760.61	82.287	78.5045	107.342	39.8106	11.3958	9.63296				2760.61	-0.18838	45.6562	98.563	31.1721				2760.61	38.1249
		2760.81	81.9037	78.0105	106.417	39.3175	11.3834	9.62517				2760.81	-0.20292	45.4083	97.8983	30.8531				2760.81	37.5934
		2760.82	81.8881	77.9905	106.379	39.2977	11.3829	9.62485				2760.82	-0.20355	45.3977	97.8698	30.8395				2760.82	37.5718
		2761.01	81.5232	77.5217	105.504	38.8355	11.371	9.61742				2761.01	-0.21739	45.1623	97.2399	30.5384				2761.01	37.0656
		2761.21	81.1457	77.0378	104.603	38.364	11.3587	9.60972				2761.21	-0.23178	44.918	96.5877	30.2278				2761.21	36.5414
		2761.41	80.771	76.5587	103.715	37.9028	11.3465	9.60206				2761.41	-0.2461	44.6755	95.9417	29.9212				2761.41	36.0208
		2761.58	80.4579	76.1595	102.976	37.5227	11.3363	9.59565				2761.58	-0.25813	44.4722	95.4011	29.6655				2761.58	35.5855
		2761.61	80.3991	76.0845	102.838	37.4517	11.3344	9.59444				2761.61	-0.26035	44.4348	95.3018	29.6186				2761.61	35.5037
		2761.81	80.03	75.6151	101.973	37.0104	11.3223	9.58687				2761.81	-0.27452	44.1959	94.6679	29.32				2761.81	34.9903
		2762.01	79.6637	75.1504	101.119	36.5785	11.3102	9.57934				2762.01	-0.28862	43.9587	94.0399	29.0252				2762.01	34.4803
		2762.21	79.3001	74.6904	100.276	36.1559	11.2982	9.57185				2762.21	-0.30264	43.7232	93.4177	28.7343				2762.21	33.9738
		2762.34	79.0681	74.3975	99.7412	35.8893	11.2906	9.56706				2762.34	-0.31159	43.5732	93.0223	28.5499				2762.34	33.6505
		2762.41	78.9392	74.2349	99.4447	35.7422	11.2863	9.5644				2762.41	-0.3166	43.4894	92.8013	28.447				2762.41	33.4707
		2762.61	78.581	73.7839	98.6239	35.3372	11.2744	9.55699				2762.61	-0.33048	43.2573	92.1907	28.1635				2762.61	32.9711
		2762.82	78.2255	73.3375	97.8138	34.9408	11.2626	9.54962				2762.82	-0.3443	43.0268	91.5857	27.8835				2762.82	32.4748
		2763.02	77.8726	72.8954	97.0141	34.5525	11.2508	9.5423				2763.02	-0.35804	42.798	90.9863	27.6071				2763.02	31.9819
		2763.1	77.719	72.7033	96.6673	34.3852	11.2457	9.5391				2763.1	-0.36408	42.6975	90.7233	27.4861				2763.1	31.7672
		2763.22	77.5223	72.4577	96.2247	34.1723	11.2391	9.53501				2763.22	-0.37171	42.5709	90.3923	27.3341				2763.22	31.4923
		2763.42	77.1746	72.0242	95.4455	33.8	11.2275	9.52776				2763.42	-0.38532	42.3454	89.8039	27.0646				2763.42	31.006
		2763.62	76.8295	71.5951	94.6762	33.4352	11.2159	9.52055				2763.62	-0.39885	42.1215	89.2208	26.7985				2763.62	30.523
		2763.82	76.4869	71.1701	93.9167	33.0778	11.2043	9.51339				2763.82	-0.41232	41.8991	88.643	26.5357				2763.82	30.0432
		2763.87	76.4056	71.0694	93.7371	32.9937	11.2016	9.51168				2763.87	-0.41558	41.8454	88.5035	26.4724				2763.87	29.9293
		2764.02	76.1468	70.7492	93.1668	32.7276	11.1928	9.50626				2764.02	-0.42572	41.6784	88.0704	26.2762				2764.02	29.5666
		2764.22	75.8092	70.3324	92.4263	32.3845	11.1814	9.49917				2764.22	-0.43905	41.4592	87.5031	26.0198				2764.22	29.0932
		2764.42	75.4741	69.9197	91.6953	32.0482	11.17	9.49212				2764.42	-0.45231	41.2416	86.9408	25.7666				2764.42	28.6229
		2764.62	75.1414	69.511	90.9733	31.7185	11.1587	9.4851				2764.62	-0.46551	41.0255	86.3837	25.5166				2764.62	28.1558
		2764.63	75.1285	69.4951	90.9454	31.7058	11.1583	9.48483				2764.63	-0.46602	41.0171	86.3621	25.5069				2764.63	28.1377
		2764.82	74.8111	69.1061	90.2604	31.3954	11.1474	9.47813				2764.82	-0.47864	40.8109	85.8315	25.2696				2764.82	27.6917
		2765.02	74.4832	68.7052	89.5564	31.0785	11.1362	9.47119				2765.02	-0.49171	40.5979	85.2843	25.0256				2765.02	27.2308
		2765.22	74.1577	68.3081	88.8611	30.7678	11.125	9.46429				2765.22	-0.50471	40.3863	84.742	24.7845				2765.22	26.7728
		2765.39	73.8878	67.9795	88.2873	30.5132	11.1157	9.45856				2765.39	-0.51558	40.2097	84.2901	24.5843				2765.39	26.3929
		2765.42	73.8345	67.9147	88.1744	30.4632	11.1139	9.45742				2765.42	-0.51765	40.1762	84.2045	24.5464				2765.42	26.3179
		2765.62	73.5136	67.5252	87.4961	30.1644	11.1028	9.4506				2765.62	-0.53052	39.9676	83.6718	24.3111				2765.62	25.866
		2765.82	73.1951	67.1393	86.8261	29.8713	11.0918	9.44381				2765.82	-0.54332	39.7604	83.1438	24.0787				2765.82	25.417
		2766.02	72.8788	66.757	86.1644	29.5837	11.0808	9.43705				2766.02	-0.55607	39.5547	82.6205	23.849				2766.02	24.9709
		2766.15	72.679	66.5161	85.7482	29.4039	11.0739	9.43278				2766.15	-0.56415	39.4245	82.2899	23.7043				2766.15	24.6891
		2766.22	72.5648	66.3784	85.5107	29.3016	11.0699	9.43034				2766.22	-0.56875	39.3503	82.1018	23.6221				2766.22	24.5278
		2766.42	72.253	66.0033	84.8649	29.0248	11.0591	9.42365				2766.42	-0.58137	39.1474	81.5876	23.3979				2766.42	24.0876
		2766.62	71.9434	65.6317	84.2269	28.7532	11.0483	9.41701				2766.62	-0.59393	38.9459	81.078	23.1763				2766.62	23.6502
		2766.82	71.636	65.2636	83.5966	28.4866	11.0375	9.4104				2766.82	-0.60642	38.7458	80.5728	22.9574				2766.82	23.2156
		2766.91	71.5042	65.106	83.3273	28.3732	11.0329	9.40756				2766.91	-0.61181	38.6596	80.3556	22.8634				2766.91	23.0292
		2767.02	71.3308	64.8989	82.9739	28.2249	11.0268	9.40382				2767.02	-0.61885	38.547	80.072	22.741				2767.02	22.7839
		2767.22	71.0278	64.5376	82.3586	27.968	11.0161	9.39728				2767.22	-0.63122	38.3497	79.5755	22.5271				2767.22	22.3549
		2767.43	70.7269	64.1797	81.7507	27.7158	11.0055	9.39077				2767.43	-0.64354	38.1536	79.0834	22.3157				2767.43	21.9288
		2767.63	70.4281	63.825	81.1499	27.4682	10.9949	9.3843				2767.63	-0.65579	37.9589	78.5955	22.1068				2767.63	21.5053
		2767.67	70.3607	63.7451	81.0147	27.4127	10.9925	9.38284				2767.67	-0.65858	37.9145	78.4844	22.0593				2767.67	21.4097
		2767.83	70.1314	63.4736	80.5563	27.2251	10.9844	9.37786				2767.83	-0.66798	37.7655	78.1118	21.9002				2767.83	21.0846
		2768.03	69.8368	63.1255	79.9697	26.9863	10.9739	9.37146				2768.03	-0.68011	37.5735	77.6323	21.6961				2768.03	20.6665
		2768.23	69.5443	62.7805	79.3899	26.7518	10.9635	9.36509				2768.23	-0.69218	37.3827	77.1569	21.4943				2768.23	20.2512
		2768.43	69.2537	62.4387	78.817	26.5214	10.9531	9.35875				2768.43	-0.7042	37.1932	76.6855	21.2948				2768.43	19.8385
		2768.43	69.2472	62.4311	78.8042	26.5163	10.9529	9.35861				2768.43	-0.7045	37.1885	76.6738	21.2899				2768.43	19.8292
		2768.63	68.9652	62.1	78.2507	26.2951	10.9428	9.35244				2768.63	-0.71615	37.005	76.2182	21.0976				2768.63	19.4284
		2768.83	68.6787	61.7644	77.691	26.0727	10.9325	9.34617				2768.83	-0.72805	36.8181	75.7549	20.9026				2768.83	19.0209
		2769.03	68.3942	61.4318	77.1378	25.8543	10.9223	9.33993				2769.03	-0.73989	36.6324	75.2954	20.7099				2769.03	18.616
		2769.19	68.1629	61.1619	76.6899	25.6784	10.9139	9.33485				2769.19	-0.74957	36.4808	74.921	20.5531				2769.19	18.2866
		2769.23	68.1116	61.1022	76.5909	25.6396	10.9121	9.33373				2769.23	-0.75167	36.448	74.8399	20.5193				2769.23	18.2137
		2769.43	67.831	60.7756	76.0504	25.4287	10.9019	9.32755				2769.43	-0.7634	36.2648	74.3882	20.3308				2769.43	17.8138
		2769.63	67.5524	60.4519	75.5161	25.2213	10.8918	9.32141				2769.63	-0.77507	36.0828	73.9403	20.1444				2769.63	17.4166
		2769.83	67.2756	60.1311	74.9878	25.0175	10.8818	9.3153				2769.83	-0.78668	35.9021	73.4962	19.9602				2769.83	17.0218
		2769.95	67.1066	59.9356	74.6665	24.8941	10.8756	9.31157				2769.95	-0.79382	35.791	73.2238	19.8474				2769.95	16.7806
		2770.03	67.0007	59.8132	74.4656	24.8172	10.8718	9.30922				2770.03	-0.79824	35.7225	73.0558	19.778				2770.03	16.6295
		2770.23	66.7277	59.4981	73.9493	24.6202	10.8618	9.30318				2770.23	-0.80974	35.5441	72.6191	19.5977				2770.23	16.2396
		2770.43	66.4566	59.1858	73.4388	24.4266	10.8519	9.29716				2770.43	-0.82119	35.3669	72.186	19.4195				2770.43	15.8522
		2770.63	66.1873	58.8762	72.934	24.2361	10.842	9.29117				2770.63	-0.83258	35.1909	71.7565	19.2433				2770.63	15.4672
		2770.71	66.0775	58.7502	72.7289	24.1591	10.838	9.28873				2770.71	-0.83728	35.1184	71.5798	19.1709				2770.71	15.3102
		2770.83	65.9198	58.5695	72.435	24.0489	10.8322	9.28522				2770.83	-0.84392	35.016	71.3305	19.0689				2770.83	15.0846
		2771.03	65.6542	58.2653	71.9415	23.8647	10.8224	9.2793				2771.03	-0.8552	34.8423	70.9081	18.8965				2771.03	14.7043
		2771.23	65.3903	57.9639	71.4535	23.6836	10.8126	9.2734				2771.23	-0.86643	34.6697	70.4892	18.726				2771.23	14.3264
		2771.43	65.1282	57.6651	70.971	23.5055	10.8029	9.26754				2771.43	-0.87761	34.4983	70.0737	18.5572				2771.43	13.9509
		2771.47	65.0746	57.6041	70.8725	23.4692	10.801	9.26634				2771.47	-0.8799	34.4632	69.9888	18.5228				2771.47	13.8741
		2771.63	64.8679	57.3689	70.4937	23.3302	10.7933	9.2617				2771.63	-0.88873	34.3279	69.6616	18.3904				2771.63	13.5777
		2771.83	64.6093	57.0753	70.0218	23.1578	10.7837	9.2559				2771.83	-0.8998	34.1587	69.2528	18.2253				2771.83	13.2067
		2772.03	64.3525	56.7843	69.555	22.9882	10.7741	9.25013				2772.03	-0.91082	33.9906	68.8475	18.062				2772.03	12.8381
		2772.23	64.0983	56.4968	69.0951	22.8219	10.7646	9.2444				2772.23	-0.92179	33.8236	68.4454	17.9004				2772.23	12.4731
		2772.24	64.0974	56.4958	69.0934	22.8212	10.7646	9.24438				2772.24	-0.92181	33.8233	68.4448	17.9002				2772.24	12.4717
		2772.44	63.8439	56.2097	68.6368	22.657	10.7551	9.23866				2772.44	-0.9327	33.6576	68.0465	17.7405				2772.44	12.1076
		2772.64	63.5922	55.9261	68.1851	22.4953	10.7456	9.23298				2772.64	-0.94357	33.4927	67.6509	17.5824				2772.64	11.7457
		2772.84	63.3421	55.645	67.7384	22.3362	10.7362	9.22732				2772.84	-0.95438	33.3289	67.2585	17.4259				2772.84	11.3859
		2773	63.1452	55.424	67.388	22.212	10.7288	9.22286				2773	-0.96292	33.1998	66.9496	17.303				2773	11.1026
		2773.04	63.0937	55.3663	67.2965	22.1796	10.7269	9.22169				2773.04	-0.96514	33.1662	66.8693	17.2711				2773.04	11.0284
		2773.24	62.8469	55.0899	66.8594	22.0255	10.7175	9.21609				2773.24	-0.97585	33.0044	66.4832	17.1179				2773.24	10.6731
		2773.44	62.6018	54.8159	66.4269	21.8738	10.7082	9.21051				2773.44	-0.98652	32.8438	66.1001	16.9663				2773.44	10.3199
		2773.64	62.3583	54.5442	65.9991	21.7244	10.699	9.20497				2773.64	-0.99713	32.6841	65.7202	16.8163				2773.64	9.96882
		2773.75	62.2171	54.387	65.7519	21.6383	10.6936	9.20175				2773.75	-1.00331	32.5913	65.4996	16.7294				2773.75	9.76518
		2773.84	62.1163	54.2749	65.5759	21.5772	10.6898	9.19945				2773.84	-1.00769	32.5255	65.3432	16.6679				2773.84	9.61988
		2774.04	61.876	54.0078	65.1571	21.4324	10.6806	9.19396				2774.04	-1.0182	32.3678	64.9693	16.5209				2774.04	9.27304
		2774.24	61.6372	53.743	64.7428	21.2898	10.6715	9.18849				2774.24	-1.02867	32.2112	64.5983	16.3756				2774.24	8.92828
		2774.44	61.4	53.4804	64.3329	21.1493	10.6624	9.18306				2774.44	-1.03908	32.0556	64.2303	16.2317				2774.44	8.5856
		2774.51	61.3118	53.3828	64.1808	21.0974	10.6591	9.18103				2774.51	-1.04303	31.9966	64.091	16.1773				2774.51	8.45806
		2774.64	61.1644	53.22	63.9273	21.011	10.6534	9.17765				2774.64	-1.04945	31.9009	63.8651	16.0892				2774.64	8.24497
		2774.84	60.9302	52.9617	63.526	20.8747	10.6444	9.17227				2774.84	-1.05977	31.7473	63.5029	15.9483				2774.84	7.90637
		2775.04	60.6976	52.7057	63.1288	20.7405	10.6354	9.16691				2775.04	-1.07004	31.5946	63.1434	15.8088				2775.04	7.5698
		2775.24	60.4665	52.4517	62.7358	20.6082	10.6265	9.16158				2775.24	-1.08027	31.4428	62.7868	15.6707				2775.24	7.23523
		2775.28	60.4275	52.4089	62.6696	20.586	10.625	9.16068				2775.28	-1.08202	31.4169	62.7258	15.6471				2775.28	7.17873
		2775.44	60.2369	52.1999	62.3469	20.478	10.6176	9.15628				2775.44	-1.09044	31.292	62.433	15.534				2775.44	6.90265
		2775.64	60.0087	51.9502	61.962	20.3496	10.6088	9.15101				2775.64	-1.10058	31.1422	62.0819	15.3986				2775.64	6.57204
		2775.84	59.7821	51.7025	61.5811	20.2232	10.6	9.14575				2775.84	-1.11066	30.9933	61.7336	15.2647				2775.84	6.24339
		2776.04	59.5658	51.4665	61.219	20.1035	10.5915	9.14074				2776.04	-1.12033	30.8507	61.4006	15.1369				2776.04	5.9296
		2776.04	59.5568	51.4568	61.2041	20.0986	10.5912	9.14053				2776.04	-1.1207	30.8453	61.388	15.1321				2776.04	5.91668
		2776.24	59.3331	51.2132	60.831	19.9758	10.5824	9.13533				2776.24	-1.13069	30.6983	61.045	15.0008				2776.24	5.59189
		2776.44	59.1107	50.9716	60.4617	19.8547	10.5738	9.13016				2776.44	-1.14064	30.5521	60.7047	14.8708				2776.44	5.26902
		2776.64	58.8898	50.7319	60.0961	19.7355	10.5651	9.12501				2776.64	-1.15054	30.4069	60.367	14.7421				2776.64	4.94805
		2776.79	58.7248	50.5532	59.824	19.647	10.5586	9.12116				2776.79	-1.15793	30.2986	60.1155	14.6465				2776.79	4.70817
		2776.84	58.6703	50.4942	59.7343	19.6179	10.5565	9.11989				2776.84	-1.16039	30.2625	60.0319	14.6147				2776.84	4.62896
		2777.05	58.4522	50.2585	59.3762	19.502	10.5479	9.11479				2777.05	-1.1702	30.1191	59.6994	14.4886				2777.05	4.31173
		2777.25	58.2354	50.0246	59.0216	19.3878	10.5393	9.10972				2777.25	-1.17997	29.9765	59.3694	14.3637				2777.25	3.99636
		2777.45	58.0201	49.7926	58.6707	19.2751	10.5308	9.10467				2777.45	-1.18969	29.8348	59.0419	14.24				2777.45	3.68283
		2777.55	57.9049	49.6688	58.4836	19.2153	10.5263	9.10197				2777.55	-1.19493	29.7585	58.8657	14.1736				2777.55	3.51516
		2777.65	57.8061	49.5625	58.3232	19.1641	10.5223	9.09964				2777.65	-1.19937	29.694	58.7169	14.1175				2777.65	3.37112
		2777.85	57.5934	49.3343	57.9793	19.0546	10.5139	9.09464				2777.85	-1.209	29.5541	58.3944	13.9962				2777.85	3.06122
		2778.05	57.3821	49.1079	57.6388	18.9467	10.5055	9.08967				2778.05	-1.21859	29.415	58.0743	13.8761				2778.05	2.75312
		2778.25	57.1721	48.8833	57.3016	18.8402	10.4971	9.08472				2778.25	-1.22814	29.2767	57.7567	13.7572				2778.25	2.4468
		2778.31	57.1035	48.81	57.1917	18.8056	10.4944	9.0831				2778.31	-1.23131	29.2309	57.6515	13.7179				2778.31	2.3467
		2778.45	56.9634	48.6605	56.9678	18.7353	10.4888	9.07979				2778.45	-1.23765	29.1393	57.4414	13.6394				2778.45	2.14225
		2778.65	56.756	48.4395	56.6373	18.6317	10.4805	9.07488				2778.65	-1.24711	29.0027	57.1285	13.5228				2778.65	1.83946
		2778.85	56.5499	48.2202	56.3101	18.5296	10.4722	9.07				2778.85	-1.25653	28.867	56.8179	13.4072				2778.85	1.5384
		2779.05	56.3451	48.0027	55.986	18.4289	10.464	9.06515				2779.05	-1.2659	28.7321	56.5097	13.2928				2779.05	1.23908
		2779.07	56.3209	47.9769	55.9477	18.417	10.463	9.06457				2779.07	-1.26702	28.7161	56.4731	13.2793				2779.07	1.2036
		2779.25	56.1416	47.7869	55.6652	18.3295	10.4558	9.06031				2779.25	-1.27524	28.598	56.2037	13.1795				2779.25	0.94147
		2779.45	55.9393	47.5727	55.3475	18.2315	10.4476	9.0555				2779.45	-1.28453	28.4647	55.9001	13.0672				2779.45	0.64557
		2779.65	55.7383	47.3603	55.0329	18.1349	10.4395	9.05072				2779.65	-1.29378	28.3322	55.5987	12.956				2779.65	0.35135
		2779.83	55.5575	47.1695	54.7508	18.0485	10.4322	9.0464				2779.83	-1.30217	28.2122	55.3262	12.8557				2779.83	0.08656
		2779.85	55.5386	47.1495	54.7213	18.0395	10.4314	9.04595				2779.85	-1.303	28.2005	55.2995	12.8459				2779.85	0.05881
		2780.05	55.34	46.9404	54.4127	17.9454	10.4234	9.04121				2780.05	-1.31216	28.0695	55.0025	12.7368				2780.05	-0.23206
		2780.25	55.1427	46.733	54.1071	17.8525	10.4153	9.03649				2780.25	-1.32129	27.9394	54.7078	12.6287				2780.25	-0.52129
		2780.45	54.9466	46.5271	53.8045	17.7609	10.4073	9.03179				2780.45	-1.33038	27.8101	54.4152	12.5217				2780.45	-0.80887
		2780.59	54.8109	46.3848	53.5956	17.6978	10.4018	9.02854				2780.59	-1.33669	27.7204	54.2125	12.4476				2780.59	-1.008
		2780.65	54.7517	46.3229	53.5047	17.6704	10.3994	9.02712				2780.65	-1.33943	27.6815	54.1247	12.4156				2780.65	-1.09483
		2780.85	54.558	46.1202	53.2079	17.5812	10.3915	9.02246				2780.85	-1.34844	27.5537	53.8364	12.3105				2780.85	-1.37917
		2781.05	54.3654	45.9191	52.9138	17.4931	10.3836	9.01783				2781.05	-1.35741	27.4266	53.5501	12.2064				2781.05	-1.66191
		2781.25	54.1741	45.7195	52.6226	17.4062	10.3757	9.01323				2781.25	-1.36634	27.3003	53.266	12.1033				2781.25	-1.94305
		2781.35	54.0823	45.6239	52.4832	17.3647	10.3719	9.01101				2781.35	-1.37064	27.2395	53.1294	12.0538				2781.35	-2.07794
		2781.45	53.9839	45.5215	52.3341	17.3204	10.3679	9.00864				2781.45	-1.37522	27.1747	52.9839	12.0011				2781.45	-2.22262
		2781.65	53.7948	45.325	52.0483	17.2357	10.3601	9.00407				2781.65	-1.38408	27.0499	52.7039	11.8999				2781.65	-2.50063
		2781.86	53.6069	45.13	51.7652	17.1521	10.3523	8.99953				2781.86	-1.39289	26.9259	52.4259	11.7995				2781.86	-2.77707
		2782.06	53.4202	44.9365	51.4848	17.0696	10.3446	8.99501				2782.06	-1.40166	26.8025	52.1499	11.7002				2782.06	-3.05198
		2782.11	53.3704	44.8849	51.4102	17.0477	10.3425	8.9938				2782.11	-1.40402	26.7693	52.0757	11.6735				2782.11	-3.12532
		2782.26	53.2345	44.7444	51.207	16.9881	10.3369	8.9905				2782.26	-1.41039	26.6799	51.8759	11.6017				2782.26	-3.32535
		2782.46	53.05	44.5539	50.9318	16.9077	10.3292	8.98602				2782.46	-1.41909	26.558	51.6038	11.5041				2782.46	-3.5972
		2782.66	52.8666	44.3647	50.6592	16.8283	10.3216	8.98156				2782.66	-1.42775	26.4368	51.3337	11.4074				2782.66	-3.86754
		2782.86	52.6843	44.177	50.3891	16.7498	10.314	8.97712				2782.86	-1.43637	26.3163	51.0656	11.3115				2782.86	-4.13638
		2782.87	52.6745	44.167	50.3746	16.7457	10.3136	8.97689				2782.87	-1.43685	26.3095	51.0505	11.3061				2782.87	-4.15078
		2783.06	52.5031	43.9907	50.1215	16.6724	10.3064	8.97271				2783.06	-1.44495	26.1965	50.7993	11.2165				2783.06	-4.40373
		2783.26	52.3229	43.8059	49.8563	16.5959	10.2989	8.96831				2783.26	-1.4535	26.0774	50.535	11.1224				2783.26	-4.6696
		2783.46	52.1439	43.6224	49.5936	16.5204	10.2914	8.96393				2783.46	-1.46201	25.959	50.2725	11.0292				2783.46	-4.93401
		2783.63	51.9943	43.4693	49.3749	16.4577	10.2851	8.96027				2783.63	-1.46915	25.8597	50.0527	10.9512				2783.63	-5.15492
		2783.66	51.9659	43.4403	49.3333	16.4459	10.2839	8.95957				2783.66	-1.47048	25.8413	50.0119	10.9367				2783.66	-5.19697
		2783.86	51.7889	43.2595	49.0754	16.3722	10.2764	8.95524				2783.86	-1.47891	25.7242	49.7531	10.8451				2783.86	-5.45848
		2784.06	51.613	43.0801	48.8198	16.2994	10.269	8.95092				2784.06	-1.48731	25.6079	49.4962	10.7543				2784.06	-5.71855
		2784.26	51.4382	42.902	48.5666	16.2276	10.2616	8.94662				2784.26	-1.49567	25.4922	49.241	10.6643				2784.26	-5.9772
		2784.39	51.3293	42.7913	48.4093	16.1831	10.257	8.94394				2784.39	-1.50092	25.4197	49.0814	10.6081				2784.39	-6.13833
		2784.46	51.2643	42.7253	48.3156	16.1566	10.2543	8.94234				2784.46	-1.504	25.3772	48.9877	10.5751				2784.46	-6.23444
		2784.66	51.0915	42.5498	48.067	16.0865	10.2469	8.93809				2784.66	-1.51229	25.2628	48.7361	10.4867				2784.66	-6.49028
		2784.86	50.9198	42.3757	47.8205	16.0172	10.2396	8.93385				2784.86	-1.52054	25.1491	48.4863	10.399				2784.86	-6.74472
		2785.06	50.749	42.2028	47.5763	15.9487	10.2324	8.92963				2785.06	-1.52876	25.036	48.2383	10.3122				2785.06	-6.99778
		2785.14	50.679	42.132	47.4764	15.9208	10.2294	8.9279				2785.14	-1.53213	24.9897	48.1368	10.2767				2785.14	-7.10157
		2785.26	50.5792	42.0312	47.3343	15.8811	10.2251	8.92543				2785.26	-1.53695	24.9236	47.9919	10.2261				2785.26	-7.24946
		2785.46	50.4104	41.8609	47.0945	15.8143	10.2179	8.92125				2785.46	-1.5451	24.8118	47.7473	10.1407				2785.46	-7.49978
		2785.66	50.2426	41.6918	46.8567	15.7483	10.2107	8.91709				2785.66	-1.55321	24.7007	47.5044	10.0561				2785.66	-7.74875
		2785.86	50.0758	41.524	46.6211	15.6831	10.2036	8.91295				2785.86	-1.56129	24.5902	47.2631	9.97217				2785.86	-7.99638
		2785.9	50.0438	41.4917	46.5759	15.6706	10.2022	8.91215				2785.9	-1.56288	24.5684	47.2156	9.95567				2785.9	-8.04398
		2786.06	49.91	41.3573	46.3876	15.6186	10.1965	8.90882				2786.06	-1.56934	24.4803	47.0235	9.889				2786.06	-8.24267
		2786.26	49.7451	41.1919	46.1561	15.5549	10.1893	8.90472				2786.26	-1.57735	24.371	46.7856	9.80655				2786.26	-8.48763
		2786.46	49.5812	41.0277	45.9267	15.492	10.1823	8.90063				2786.46	-1.58532	24.2624	46.5493	9.72481				2786.46	-8.73129
		2786.66	49.4216	40.8681	45.7041	15.4311	10.1754	8.89665				2786.66	-1.5931	24.1565	46.3194	9.64544				2786.66	-8.96852
		2786.67	49.4182	40.8647	45.6993	15.4297	10.1752	8.89656				2786.67	-1.59327	24.1543	46.3146	9.64377				2786.67	-8.97363
		2786.87	49.2561	40.7028	45.4739	15.3682	10.1682	8.89252				2786.87	-1.60118	24.0469	46.0815	9.56342				2786.87	-9.21468
		2787.07	49.095	40.5421	45.2505	15.3075	10.1612	8.88848				2787.07	-1.60905	23.9401	45.85	9.48375				2787.07	-9.45444
		2787.27	48.9348	40.3826	45.029	15.2474	10.1543	8.88447				2787.27	-1.61689	23.8338	45.6201	9.40476				2787.27	-9.69293
		2787.42	48.8137	40.2621	44.8619	15.2022	10.149	8.88143				2787.42	-1.62288	23.7529	45.4451	9.34472				2787.42	-9.87331
		2787.47	48.7756	40.2242	44.8094	15.188	10.1474	8.88048				2787.47	-1.6247	23.7282	45.3917	9.32644				2787.47	-9.93014
		2787.67	48.6172	40.0669	44.5917	15.1293	10.1405	8.8765				2787.67	-1.63248	23.6231	45.1649	9.24878				2787.67	-10.1661
		2787.87	48.4598	39.9108	44.376	15.0713	10.1336	8.87254				2787.87	-1.64022	23.5187	44.9396	9.17177				2787.87	-10.4008
		2788.07	48.3032	39.7558	44.162	15.0139	10.1267	8.8686				2788.07	-1.64794	23.4148	44.7159	9.09542				2788.07	-10.6343
		2788.18	48.2182	39.6716	44.046	14.9828	10.123	8.86646				2788.18	-1.65214	23.3582	44.594	9.05389				2788.18	-10.7612
		2788.27	48.1476	39.6018	43.9499	14.9572	10.1199	8.86468				2788.27	-1.65562	23.3115	44.4936	9.0197				2788.27	-10.8665
		2788.47	47.9928	39.449	43.7397	14.9011	10.1131	8.86077				2788.47	-1.66326	23.2088	44.2729	8.94461				2788.47	-11.0975
		2788.67	47.8389	39.2973	43.5312	14.8456	10.1064	8.85688				2788.67	-1.67088	23.1066	44.0536	8.87015				2788.67	-11.3273
		2788.87	47.6859	39.1466	43.3245	14.7908	10.0996	8.85301				2788.87	-1.67846	23.005	43.8358	8.79631				2788.87	-11.5558
		2788.94	47.636	39.0975	43.2573	14.773	10.0974	8.85175				2788.94	-1.68095	22.9717	43.7644	8.77214				2788.94	-11.6303
		2789.07	47.5337	38.9969	43.1196	14.7366	10.0929	8.84916				2789.07	-1.68601	22.904	43.6194	8.72308				2789.07	-11.7832
		2789.27	47.3824	38.8484	42.9164	14.683	10.0862	8.84532				2789.27	-1.69353	22.8035	43.4045	8.65045				2789.27	-12.0094
		2789.47	47.232	38.7009	42.7149	14.63	10.0796	8.8415				2789.47	-1.70102	22.7035	43.191	8.57842				2789.47	-12.2344
		2789.67	47.0824	38.5543	42.5151	14.5776	10.0729	8.8377				2789.67	-1.70848	22.6042	42.979	8.50699				2789.67	-12.4582
		2789.69	47.0663	38.5386	42.4936	14.5719	10.0722	8.83729				2789.69	-1.7093	22.5932	42.9556	8.49912				2789.69	-12.4824
		2789.87	46.9337	38.4089	42.3171	14.5257	10.0663	8.83391				2789.87	-1.7159	22.5053	42.7683	8.43614				2789.87	-12.6809
		2790.07	46.7857	38.2644	42.1206	14.4744	10.0597	8.83014				2790.07	-1.7233	22.407	42.559	8.36587				2790.07	-12.9024
		2790.27	46.6386	38.121	41.9258	14.4237	10.0532	8.82639				2790.27	-1.73066	22.3092	42.3512	8.29617				2790.27	-13.1227
		2790.45	46.5085	37.9942	41.754	14.3791	10.0474	8.82306				2790.45	-1.73721	22.2224	42.1668	8.23446				2790.45	-13.3178
		2790.47	46.4924	37.9785	41.7327	14.3735	10.0467	8.82265				2790.47	-1.738	22.212	42.1446	8.22704				2790.47	-13.342
		2790.67	46.3469	37.837	41.5411	14.3239	10.0402	8.81893				2790.67	-1.7453	22.1153	41.9395	8.15847				2790.67	-13.56
		2790.87	46.2022	37.6965	41.3511	14.2748	10.0337	8.81523				2790.87	-1.75258	22.0191	41.7356	8.09046				2790.87	-13.777
		2791.07	46.0584	37.557	41.1627	14.2263	10.0272	8.81154				2791.07	-1.75982	21.9234	41.5331	8.02299				2791.07	-13.9928
		2791.21	45.9624	37.4639	41.0373	14.194	10.0229	8.80908				2791.21	-1.76469	21.8593	41.3974	7.97783				2791.21	-14.1369
		2791.28	45.9153	37.4184	40.9759	14.1782	10.0208	8.80787				2791.28	-1.76704	21.8283	41.332	7.95607				2791.28	-14.2075
		2791.48	45.7731	37.2807	40.7906	14.1307	10.0144	8.80421				2791.48	-1.77422	21.7337	41.1321	7.88968				2791.48	-14.4211
		2791.68	45.6316	37.144	40.6068	14.0837	10.008	8.80057				2791.68	-1.78138	21.6395	40.9335	7.82383				2791.68	-14.6337
		2791.88	45.4909	37.0083	40.4246	14.0372	10.0016	8.79695				2791.88	-1.7885	21.5459	40.7363	7.7585				2791.88	-14.8451
		2791.97	45.4276	36.9473	40.3427	14.0164	9.99879	8.79532				2791.97	-1.7917	21.5039	40.6478	7.72922				2791.97	-14.9402
		2792.08	45.351	36.8734	40.2438	13.9912	9.99532	8.79334				2792.08	-1.7956	21.4528	40.5403	7.69369				2792.08	-15.0554
		2792.28	45.2118	36.7395	40.0645	13.9456	9.98902	8.78975				2792.28	-1.80267	21.3602	40.3455	7.6294				2792.28	-15.2647
		2792.48	45.0735	36.6065	39.8866	13.9006	9.98274	8.78617				2792.48	-1.80971	21.2681	40.152	7.56561				2792.48	-15.4729
		2792.68	44.9358	36.4744	39.7102	13.856	9.97648	8.78261				2792.68	-1.81672	21.1764	39.9598	7.50233				2792.68	-15.68
		2792.72	44.9046	36.4444	39.6702	13.8459	9.97506	8.7818				2792.72	-1.81834	21.1552	39.9153	7.4877				2792.72	-15.7271
		2792.88	44.7989	36.3432	39.5352	13.8119	9.97025	8.77907				2792.88	-1.8237	21.0853	39.7688	7.43955				2792.88	-15.8861
		2793.08	44.6628	36.2129	39.3616	13.7682	9.96404	8.77554				2793.08	-1.83065	20.9946	39.579	7.37726				2793.08	-16.0912
		2793.28	44.5274	36.0834	39.1895	13.725	9.95785	8.77202				2793.28	-1.83758	20.9045	39.3904	7.31546				2793.28	-16.2952
		2793.48	44.3927	35.9548	39.0187	13.6823	9.95169	8.76852				2793.48	-1.84447	20.8148	39.2031	7.25415				2793.48	-16.4982
		2793.48	44.3916	35.9537	39.0172	13.6819	9.95164	8.76849				2793.48	-1.84454	20.8139	39.2014	7.25359				2793.48	-16.5
		2793.68	44.2588	35.8271	38.8492	13.64	9.94555	8.76504				2793.68	-1.85134	20.7255	39.0169	7.19331				2793.68	-16.7001
		2793.88	44.1256	35.7002	38.6812	13.5981	9.93944	8.76157				2793.88	-1.85819	20.6368	38.8319	7.13294				2793.88	-16.9011
		2794.08	43.9931	35.5741	38.5144	13.5566	9.93335	8.75811				2794.08	-1.865	20.5485	38.6481	7.07305				2794.08	-17.101
		2794.24	43.8896	35.4758	38.3844	13.5244	9.92858	8.75541				2794.24	-1.87037	20.479	38.5035	7.02601				2794.24	-17.2572
		2794.28	43.8614	35.449	38.349	13.5156	9.92728	8.75467				2794.28	-1.87179	20.4607	38.4654	7.01361				2794.28	-17.2999
		2794.48	43.7303	35.3246	38.1849	13.475	9.92123	8.75125				2794.48	-1.87855	20.3733	38.2839	6.95464				2794.48	-17.4978
		2794.68	43.6	35.201	38.0221	13.4348	9.91521	8.74784				2794.68	-1.88528	20.2864	38.1035	6.89612				2794.68	-17.6947
		2794.88	43.4703	35.0783	37.8606	13.395	9.90921	8.74444				2794.88	-1.89198	20.2	37.9243	6.83805				2794.88	-17.8907
		2795	43.3972	35.0092	37.7697	13.3727	9.90583	8.74252				2795	-1.89578	20.1511	37.8231	6.80529				2795	-18.0012
		2795.08	43.3413	34.9564	37.7003	13.3556	9.90324	8.74106				2795.08	-1.89866	20.114	37.7462	6.78042				2795.08	-18.0857
		2795.28	43.2131	34.8353	37.5413	13.3166	9.89728	8.73769				2795.28	-1.90531	20.0284	37.5692	6.72324				2795.28	-18.2796
		2795.48	43.0855	34.715	37.3836	13.278	9.89135	8.73434				2795.48	-1.91194	19.9433	37.3933	6.66649				2795.48	-18.4727
		2795.68	42.9586	34.5954	37.227	13.2398	9.88544	8.731				2795.68	-1.91854	19.8587	37.2185	6.61018				2795.68	-18.6648
		2795.75	42.9153	34.5547	37.1737	13.2268	9.88342	8.72986				2795.75	-1.9208	19.8296	37.1586	6.59089				2795.75	-18.7303
		2795.88	42.8324	34.4767	37.0717	13.202	9.87956	8.72767				2795.88	-1.92511	19.7745	37.0448	6.55429				2795.88	-18.8559
		2796.09	42.7068	34.3587	36.9176	13.1645	9.87369	8.72436				2796.09	-1.93165	19.6907	36.8722	6.49882				2796.09	-19.046
		2796.29	42.5819	34.2415	36.7647	13.1274	9.86785	8.72107				2796.29	-1.93817	19.6073	36.7006	6.44377				2796.29	-19.2353
		2796.49	42.4577	34.125	36.613	13.0907	9.86203	8.71778				2796.49	-1.94467	19.5244	36.5301	6.38914				2796.49	-19.4236
		2796.51	42.443	34.1112	36.5951	13.0863	9.86134	8.71739				2796.51	-1.94545	19.5144	36.5095	6.38255				2796.51	-19.4459
		2796.69	42.3341	34.0093	36.4625	13.0543	9.85623	8.71451				2796.69	-1.95114	19.4419	36.3606	6.33492				2796.69	-19.6109
		2796.89	42.2112	33.8944	36.3131	13.0183	9.85045	8.71126				2796.89	-1.95758	19.3598	36.1923	6.2811				2796.89	-19.7974
		2797.09	42.0889	33.7802	36.1648	12.9826	9.8447	8.70802				2797.09	-1.964	19.2782	36.0249	6.22769				2797.09	-19.9829
		2797.27	41.98	33.6786	36.0331	12.951	9.83957	8.70513				2797.27	-1.96974	19.2052	35.8755	6.18007				2797.27	-20.1482
		2797.29	41.9673	33.6667	36.0177	12.9473	9.83896	8.70479				2797.29	-1.97039	19.197	35.8585	6.17467				2797.29	-20.1676
		2797.49	41.8463	33.554	35.8717	12.9123	9.83325	8.70157				2797.49	-1.97676	19.1162	35.6932	6.12205				2797.49	-20.3513
		2797.69	41.7259	33.4419	35.7268	12.8777	9.82756	8.69837				2797.69	-1.9831	19.0358	35.5289	6.06982				2797.69	-20.5341
		2797.89	41.6062	33.3306	35.583	12.8434	9.82189	8.69519				2797.89	-1.98941	18.9558	35.3656	6.01798				2797.89	-20.716
		2798.02	41.5262	33.2563	35.4871	12.8206	9.8181	8.69305				2798.02	-1.99366	18.902	35.256	5.98322				2798.02	-20.8377
		2798.09	41.4871	33.2201	35.4403	12.8094	9.81624	8.69201				2798.09	-1.99571	18.8762	35.2033	5.96652				2798.09	-20.8971
		2798.29	41.3686	33.1102	35.2987	12.7758	9.81062	8.68885				2798.29	-2.00197	18.797	35.0419	5.91544				2798.29	-21.0773
		2798.49	41.2507	33.001	35.1582	12.7424	9.80501	8.6857				2798.49	-2.00821	18.7182	34.8816	5.86473				2798.49	-21.2566
		2798.69	41.1335	32.8925	35.0187	12.7094	9.79942	8.68257				2798.69	-2.01443	18.6399	34.7222	5.8144				2798.69	-21.435
		2798.78	41.0812	32.8442	34.9566	12.6948	9.79693	8.68117				2798.78	-2.01723	18.6046	34.6506	5.7918				2798.78	-21.5145
		2798.89	41.0168	32.7847	34.8802	12.6767	9.79386	8.67944				2798.89	-2.02063	18.5619	34.5638	5.76443				2798.89	-21.6125
		2799.09	40.9008	32.6776	34.7428	12.6443	9.78831	8.67634				2799.09	-2.0268	18.4843	34.4063	5.71483				2799.09	-21.7892
		2799.29	40.7853	32.5711	34.6064	12.6123	9.78279	8.67324				2799.29	-2.03294	18.4071	34.2498	5.66559				2799.29	-21.9651
		2799.49	40.6705	32.4653	34.4711	12.5805	9.77729	8.67016				2799.49	-2.03906	18.3303	34.0942	5.61671				2799.49	-22.1401
		2799.54	40.6449	32.4418	34.4409	12.5734	9.77606	8.66947				2799.54	-2.04046	18.3128	34.0588	5.60561				2799.54	-22.1791
		2799.69	40.5562	32.3602	34.3367	12.549	9.7718	8.66709				2799.69	-2.04516	18.2539	33.9395	5.56818				2799.69	-22.3143
		2799.89	40.4426	32.2558	34.2033	12.5178	9.76634	8.66403				2799.89	-2.05124	18.1778	33.7858	5.52				2799.89	-22.4876
		2800.09	40.3295	32.152	34.071	12.4869	9.7609	8.66098				2800.09	-2.05729	18.1022	33.633	5.47217				2800.09	-22.6601
		2800.29	40.217	32.0488	33.9395	12.4563	9.75547	8.65795				2800.29	-2.06331	18.0269	33.4811	5.42469				2800.29	-22.8317

## Sheet: Fig2d
Distance	Friction
μm	nN
0	1.24401
0.01569	1.2259
0.03137	1.21135
0.04706	1.21548
0.06275	1.20761
0.07843	1.25353
0.09412	1.24481
0.1098	1.24371
0.12549	1.22684
0.14118	1.22825
0.15686	1.22338
0.17255	1.22894
0.18824	1.22731
0.20392	1.25887
0.21961	1.25394
0.23529	1.25884
0.25098	1.24938
0.26667	1.23986
0.28235	1.25479
0.29804	1.26816
0.31373	1.25713
0.32941	1.27245
0.3451	1.29043
0.36078	1.25977
0.37647	1.27259
0.39216	1.27303
0.40784	1.27982
0.42353	1.31225
0.43922	1.33423
0.4549	1.36008
0.47059	1.38408
0.48628	1.35036
0.50196	1.34826
0.51765	1.38295
0.53333	1.34839
0.54902	1.34735
0.56471	1.36546
0.58039	1.496
0.59608	1.13401
0.61177	0.85748
0.62745	0.74025
0.64314	0.65394
0.65882	0.59925
0.67451	0.57665
0.6902	0.59953
0.70588	0.58152
0.72157	0.57617
0.73726	0.58432
0.75294	0.55024
0.76863	0.55628
0.78431	0.53904
0.8	0.52757
0.81569	0.49233
0.83137	0.52419
0.84706	0.53082
0.86275	0.54922
0.87843	0.52523
0.89412	0.53693
0.9098	0.56258
0.92549	0.56275
0.94118	0.58889
0.95686	0.60652
0.97255	0.59276
0.98824	0.59279
1.00392	0.6097
1.01961	0.61131
1.03529	0.59282
1.05098	0.61237
1.06667	0.60803
1.08235	0.60976
1.09804	0.64071
1.11373	0.62165
1.12941	0.70856
1.1451	0.81428
1.16078	0.92756
1.17647	1.27124
1.19216	1.66275
1.20784	1.33319
1.22353	1.2979
1.23922	1.30824
1.2549	1.29564
1.27059	1.28976
1.28628	1.32852
1.30196	1.32018
1.31765	1.30955
1.33333	1.33931
1.34902	1.3706
1.36471	1.34845
1.38039	1.38576
1.39608	1.8127
1.41177	1.8906
1.42745	1.55765
1.44314	1.59251
1.45882	1.6021
1.47451	1.62287
1.4902	1.61335
1.50588	1.60595
1.52157	1.60128
1.53726	1.637
1.55294	1.61593
1.56863	1.60194
1.58431	1.59195
1.6	1.63908
1.61569	1.63775
1.63137	1.59999
1.64706	1.59991
1.66275	1.64509
1.67843	1.92518
1.69412	1.53149
1.7098	0.99322
1.72549	1.18261
1.74118	0.78
1.75686	0.58605
1.77255	0.55684
1.78824	0.57899
1.80392	0.56562
1.81961	0.54685
1.83529	0.53849
1.85098	0.53089
1.86667	0.5185
1.88235	0.50581
1.89804	0.51937
1.91373	0.53555
1.92941	0.53554
1.9451	0.55093
1.96079	0.57414
1.97647	0.56421
1.99216	0.53291
2.00784	0.58149
2.02353	0.57956
2.03922	0.56154
2.0549	0.58701
2.07059	0.57296
2.08628	0.57417
2.10196	0.57901
2.11765	0.5935
2.13333	0.58921
2.14902	0.56083
2.16471	0.57645
2.18039	0.61546
2.19608	0.61353
2.21177	0.65832
2.22745	0.87866
2.24314	1.19404
2.25882	1.29418
2.27451	1.58631
2.2902	2.17789
2.30588	1.69884
2.32157	1.69934
2.33726	1.64519
2.35294	1.66883
2.36863	1.65594
2.38431	1.63588
2.4	1.61699
2.41569	1.64187
2.43137	1.63649
2.44706	1.63991
2.46275	1.62869
2.47843	1.69224
2.49412	1.64351
2.5098	1.66403
2.52549	1.83605
2.54118	1.61781
2.55686	1.47227
2.57255	1.46189
2.58824	1.49474
2.60392	1.45918
2.61961	1.47642
2.6353	1.52536
2.65098	1.50392
2.66667	1.50788
2.68235	1.53933
2.69804	1.51774
2.71373	1.49534
2.72941	1.47515
2.7451	1.47946
2.76079	1.48968
2.77647	1.55339
2.79216	1.66989
2.80784	0.97141
2.82353	0.95157
2.83922	0.72606
2.8549	0.61554
2.87059	0.59428
2.88628	0.58872
2.90196	0.60088
2.91765	0.60256
2.93333	0.54536
2.94902	0.56633
2.96471	0.55002
2.98039	0.54355
2.99608	0.54653
3.01177	0.56011
3.02745	0.56798
3.04314	0.57447
3.05882	0.54344
3.07451	0.54496
3.0902	0.54053
3.10588	0.5499
3.12157	0.53407
3.13726	0.54532
3.15294	0.55943
3.16863	0.55947
3.18432	0.56748
3.2	0.55208
3.21569	0.52471
3.23137	0.53862
3.24706	0.54107
3.26275	0.55164
3.27843	0.5457
3.29412	0.56878
3.30981	0.61747
3.32549	0.64051
3.34118	0.80788
3.35686	1.06774
3.37255	0.99886
3.38824	1.85265
3.40392	1.71769
3.41961	1.50763
3.4353	1.51221
3.45098	1.53875
3.46667	1.50074
3.48235	1.49625
3.49804	1.47163
3.51373	1.52541
3.52941	1.52737
3.5451	1.54951
3.56079	1.54084
3.57647	1.51532
3.59216	1.50478
3.60784	1.49966
3.62353	1.50038
3.63922	1.50943
3.6549	1.45394
3.67059	1.44547
3.68628	1.46974
3.70196	1.4885
3.71765	1.47766
3.73334	1.42753
3.74902	1.45697
3.76471	1.42589
3.78039	1.41563
3.79608	1.41909
3.81177	1.42443
3.82745	1.42013
3.84314	1.39448
3.85882	1.40324
3.87451	1.42071
3.8902	1.39251
3.90588	1.42805
3.92157	1.43978
3.93725	1.42017
3.95294	1.4032
3.96863	1.39026
3.98431	1.42047
4	1.40746

## Sheet: Fig2e
Layer number	Friction	standard deviation	Friction	standard deviation
	nN		nN
	Pristine region		Pre-rubbed region
1	1.68177	0.08567	0.59244	0.07045
2	1.46759	0.07776	0.56476	0.08672
3	1.289	0.08238	0.58519	0.09813

[truncated: 14 more sheets: Fig3b, Fig3c, Fig4b, Fig4c, Fi4e, Fig4f, Supplementary Figure 2d, Supplementary Figure 2e, Supplementary Figure 2f, Supplementary Figure 3b, Supplementary Figure 4, Supplementary Figure 5a, Supplementary Figure 5b, Supplementary Figure 5c]
